# Supplementary material for: Fast connectivity gradient approximation: maintaining spatially fine-grained connectivity gradients while reducing computational costs
Source: Commun Biol. 2024 Jun 6;7:697. doi: 10.1038/s42003-024-06401-4 (PMC11156950; doi:10.1038/s42003-024-06401-4)
Supplement: Supplementary file 3 — Supplementary Data 1 [file 42003_2024_6401_MOESM3_ESM.xlsx]

## Sheet: Figure1
Figure 1b
rho_parcellations_lm_100	rho_parcellations_lm_200	rho_parcellations_lm_400	rho_parcellations_lm_600	rho_parcellations_lm_800	rho_parcellations_lm_998	rho_random_vertices_lm_504	rho_random_vertices_lm_724	rho_random_vertices_lm_1284	rho_random_vertices_lm_1624	rho_random_vertices_lm_2424	rho_random_vertices_lm_3384	rho_uniform_vertices_lm_458	rho_uniform_vertices_lm_660	rho_uniform_vertices_lm_1170	rho_uniform_vertices_lm_1483	rho_uniform_vertices_lm_2217	rho_uniform_vertices_lm_3100
0.909307	0.991156	0.990729	0.991638	0.985663	0.988719	0.968039	0.991426	0.99302	0.997021	0.99675	0.997679	0.995241	0.998855	0.999531	0.999709	0.999621	0.9999
0.494023	0.987913	0.97504	0.982739	0.9578	0.969287	0.962302	0.96212	0.99115	0.97584	0.979737	0.99491	0.955325	0.994162	0.997564	0.994498	0.999025	0.999287
0.923098	0.970011	0.989857	0.994634	0.992663	0.994291	0.962038	0.984064	0.970355	0.976599	0.988304	0.989073	0.971583	0.98883	0.996881	0.994965	0.998013	0.999258
0.851715	0.96369	0.971623	0.97096	0.971806	0.976798	0.959791	0.897746	0.989616	0.983877	0.99338	0.989333	0.974876	0.988836	0.993359	0.995324	0.997314	0.999455
0.676094	0.788529	0.905989	0.784002	0.907267	0.92429	0.905471	0.858698	0.970285	0.975509	0.991956	0.973992	0.970231	0.990009	0.996007	0.995066	0.991536	0.998301
0.642533	0.775625	0.908774	0.801401	0.903094	0.91572	0.864261	0.957951	0.942751	0.956747	0.940335	0.969435	0.96962	0.986461	0.992256	0.993775	0.982873	0.997707
0.842645	0.928064	0.95581	0.974098	0.981286	0.987474	0.931335	0.966846	0.948199	0.984024	0.954262	0.996389	0.970494	0.980543	0.993755	0.995858	0.995854	0.999181
0.669709	0.805708	0.949603	0.972432	0.771502	0.784212	0.454082	0.844887	0.7576	0.909691	0.825627	0.986043	0.652056	0.775654	0.716886	0.995621	0.99309	0.903997
0.546447	0.876663	0.853031	0.962011	0.697183	0.710843	0.712357	0.72583	0.785608	0.932486	0.812942	0.962832	0.668623	0.811924	0.751016	0.996127	0.993308	0.912179
0.474414	0.602853	0.807949	0.965539	0.923264	0.9337	0.717808	0.634019	0.925649	0.782278	0.864555	0.921576	0.481644	0.963619	0.988298	0.990506	0.989258	0.998282
0.681043	0.731122	0.926038	0.881081	0.96334	0.935341	0.46719	0.577233	0.806196	0.693755	0.773718	0.959084	0.63855	0.972904	0.987284	0.993325	0.991137	0.996413
0.59359	0.690014	0.799607	0.839101	0.964355	0.933573	0.800452	0.765792	0.834752	0.761783	0.796575	0.988322	0.774767	0.931315	0.986617	0.986827	0.993807	0.997161
0.455523	0.228597	0.661462	0.819986	0.925133	0.884877	0.644511	0.751438	0.87455	0.748896	0.919728	0.979847	0.791205	0.939016	0.971121	0.979592	0.988926	0.996077
0.429749	0.748644	0.724067	0.89927	0.942052	0.926018	0.564431	0.484173	0.891305	0.617315	0.640797	0.923539	0.622747	0.789795	0.934549	0.968747	0.983463	0.991964
0.519232	0.541044	0.480418	0.657082	0.563018	0.786856	0.527903	0.819478	0.912303	0.700128	0.674969	0.894212	0.752046	0.850535	0.971718	0.940583	0.989223	0.992496
0.572597	0.612808	0.776037	0.75991	0.882637	0.767436	0.718762	0.648377	0.780174	0.629404	0.752913	0.882027	0.59082	0.922325	0.781568	0.903116	0.988828	0.874564
0.399399	0.54716	0.848207	0.736604	0.570462	0.87535	0.670928	0.536272	0.489157	0.797546	0.90954	0.961729	0.502557	0.927229	0.727389	0.9522	0.982577	0.905328
0.391425	0.542567	0.722161	0.825485	0.889604	0.856635	0.682937	0.18859	0.746369	0.930028	0.934508	0.876585	0.736131	0.940032	0.969968	0.970212	0.976821	0.992474
0.341992	0.461176	0.562847	0.557234	0.611321	0.623937	0.571866	0.549445	0.86375	0.865098	0.864151	0.906581	0.769332	0.91237	0.893893	0.883052	0.994299	0.981203
0.362255	0.660325	0.550305	0.644526	0.622863	0.611651	0.577726	0.6894	0.845855	0.737816	0.820822	0.951614	0.675832	0.917331	0.872757	0.87338	0.986844	0.979597
0.446304	0.406498	0.505644	0.662611	0.915785	0.652448	0.583174	0.712309	0.845932	0.819868	0.85106	0.795384	0.662668	0.578034	0.944438	0.93772	0.942541	0.996107
0.377875	0.51599	0.459327	0.4	0.826806	0.676034	0.398297	0.563127	0.855373	0.640426	0.957069	0.783019	0.614409	0.656497	0.952176	0.936397	0.940793	0.993543
0.262349	0.446151	0.744707	0.829804	0.775343	0.94506	0.596284	0.354707	0.817207	0.894796	0.702016	0.924932	0.731714	0.788528	0.943775	0.972557	0.75671	0.955845
0.558556	0.587274	0.407175	0.64654	0.83317	0.90925	0.297668	0.66045	0.878938	0.759349	0.814086	0.921006	0.816632	0.761225	0.977912	0.971814	0.807528	0.969344
0.244064	0.350511	0.494575	0.846036	0.829374	0.925764	0.458077	0.421002	0.724779	0.791945	0.921824	0.951368	0.551049	0.665188	0.868345	0.932407	0.976016	0.983704
Figure 1c
n_landmarks	perc_times	perc_bytes
100	0.0490293	0.21033
200	0.101888	0.379151
400	0.224405	0.724627
458	0.358194	0.878708
504	0.247965	0.960281
600	0.369054	1.06194
660	0.316989	1.24684
724	0.329686	1.36434
800	0.457548	1.40167
998	0.630904	1.74379
1170	0.592002	2.18922
1284	0.614562	2.401
1483	0.827089	2.77132
1624	0.849078	3.03682
2217	1.1939	4.16063
2424	1.1978	4.55727
3100	1.69689	5.86521
3384	1.88759	6.42273

## Sheet: Figure2ab
Figure 2a - Intraclass Correlation
icc_parcellations_lm_100	icc_parcellations_lm_200	icc_parcellations_lm_400	icc_parcellations_lm_600	icc_parcellations_lm_800	icc_parcellations_lm_998	icc_individual_parcs_lm_100	icc_individual_parcs_lm_200	icc_individual_parcs_lm_400	icc_individual_parcs_lm_600	icc_individual_parcs_lm_800	icc_individual_parcs_lm_995	icc_random_vertices_lm_504	icc_random_vertices_lm_724	icc_random_vertices_lm_1284	icc_random_vertices_lm_1624	icc_random_vertices_lm_2424	icc_random_vertices_lm_3384	icc_uniform_vertices_lm_458	icc_uniform_vertices_lm_660	icc_uniform_vertices_lm_1170	icc_uniform_vertices_lm_1483	icc_uniform_vertices_lm_2217	icc_uniform_vertices_lm_3100
0.760244	0.812405	0.851731	0.876712	0.893978	0.906003	0.756611	0.787199	0.852186	0.875281	0.892451	0.905043	0.950731	0.966029	0.980314	0.985386	0.989534	0.992916	0.959127	0.973042	0.986197	0.989563	0.993712	0.996068
0.675797	0.75134	0.81623	0.850464	0.871084	0.884799	0.679571	0.718539	0.815086	0.848436	0.869555	0.884429	0.929063	0.951805	0.971826	0.97765	0.984966	0.989319	0.939072	0.958698	0.979161	0.984302	0.990465	0.993834
0.808344	0.868434	0.905309	0.923471	0.932958	0.940827	0.818215	0.849117	0.906299	0.921666	0.932921	0.940016	0.950206	0.964297	0.980532	0.984693	0.989894	0.992613	0.957932	0.971847	0.985477	0.989201	0.993539	0.995877
0.725458	0.797283	0.858147	0.88511	0.90254	0.915045	0.723339	0.770822	0.856139	0.882479	0.900513	0.913166	0.921545	0.944631	0.969452	0.975268	0.983505	0.988456	0.929076	0.953789	0.97609	0.982437	0.98956	0.993305
0.756993	0.838057	0.888527	0.91269	0.927591	0.93476	0.752324	0.809459	0.890564	0.911572	0.925266	0.933276	0.924954	0.946931	0.970537	0.9764	0.983714	0.988509	0.93299	0.953672	0.977249	0.983025	0.989837	0.993466
0.728905	0.807992	0.872153	0.895588	0.911505	0.922259	0.732635	0.780388	0.868944	0.893424	0.909384	0.920998	0.89844	0.929791	0.960785	0.968124	0.979481	0.985482	0.912037	0.939251	0.969235	0.976929	0.986468	0.991062
0.640397	0.759548	0.840174	0.873812	0.893461	0.905477	0.639989	0.7107	0.84097	0.871225	0.890539	0.903079	0.889605	0.923299	0.956537	0.965958	0.976927	0.983511	0.900423	0.932286	0.965124	0.97463	0.984837	0.990327
0.677518	0.770921	0.848527	0.877307	0.896413	0.90929	0.69151	0.742992	0.846133	0.875386	0.893676	0.906643	0.866603	0.900955	0.944387	0.956054	0.970574	0.979128	0.871627	0.914528	0.956663	0.9673	0.980431	0.987288
0.650466	0.755881	0.825063	0.861711	0.883655	0.898153	0.649489	0.717666	0.826572	0.859045	0.880421	0.896423	0.855169	0.892765	0.94059	0.952066	0.968604	0.977781	0.864758	0.910343	0.953478	0.965331	0.979284	0.98644
0.659865	0.741215	0.814881	0.850157	0.873239	0.890394	0.656987	0.70797	0.813663	0.847014	0.869072	0.886808	0.841239	0.885013	0.933048	0.946665	0.965201	0.974554	0.848482	0.903455	0.948554	0.961775	0.976266	0.984953
0.627325	0.734915	0.825345	0.864592	0.883723	0.897955	0.626124	0.702518	0.826949	0.862936	0.884478	0.89748	0.828887	0.876279	0.930285	0.943742	0.961521	0.97312	0.843236	0.89249	0.943944	0.958157	0.974005	0.983158
0.642718	0.740456	0.821841	0.857698	0.87924	0.893021	0.621039	0.693217	0.823578	0.857286	0.87626	0.892623	0.821147	0.872792	0.927636	0.941739	0.960674	0.973103	0.833023	0.887303	0.943211	0.9572	0.973923	0.982422
0.673292	0.76768	0.836944	0.870056	0.892422	0.908339	0.67293	0.730105	0.83547	0.87047	0.890027	0.906492	0.814057	0.866387	0.922606	0.938015	0.957991	0.969051	0.822746	0.883397	0.939388	0.954632	0.971125	0.981078
0.647033	0.745313	0.823556	0.858727	0.881947	0.897675	0.641215	0.709138	0.823786	0.859863	0.87909	0.895023	0.798565	0.847018	0.909748	0.929202	0.951206	0.965523	0.804877	0.86732	0.930895	0.947936	0.967144	0.977158
0.594485	0.682046	0.7743	0.817108	0.842149	0.862079	0.582148	0.64473	0.771302	0.81507	0.840883	0.859256	0.749356	0.819526	0.894151	0.909493	0.937907	0.955112	0.778644	0.837875	0.911876	0.93178	0.960247	0.971902
0.475556	0.629265	0.710852	0.765178	0.796992	0.814654	0.489271	0.577079	0.716027	0.761882	0.796274	0.809816	0.686542	0.76571	0.859435	0.878735	0.912611	0.934957	0.715231	0.795318	0.88447	0.912048	0.940275	0.961991
0.523782	0.661039	0.742598	0.787615	0.81458	0.835441	0.533422	0.61595	0.755756	0.791309	0.815671	0.833798	0.768481	0.826541	0.901264	0.919705	0.942537	0.959907	0.781255	0.850246	0.917291	0.942407	0.962321	0.976194
0.532202	0.6459	0.720154	0.771587	0.797285	0.814755	0.529856	0.600541	0.722356	0.765955	0.792042	0.810972	0.653167	0.727697	0.832488	0.85837	0.899249	0.929303	0.674986	0.763158	0.863919	0.894425	0.927494	0.952353
0.443512	0.541842	0.655687	0.711232	0.741533	0.755834	0.427835	0.504173	0.660333	0.707001	0.74418	0.765351	0.592277	0.692249	0.790436	0.830092	0.864135	0.901965	0.657259	0.728304	0.828889	0.865339	0.914993	0.931029
0.473119	0.609129	0.709792	0.763227	0.788682	0.812802	0.47731	0.561622	0.705093	0.764849	0.790172	0.811052	0.623839	0.717685	0.825512	0.851721	0.889382	0.919939	0.668653	0.741951	0.845109	0.883474	0.926096	0.942561
0.40754	0.573572	0.667764	0.734344	0.775652	0.794758	0.377742	0.47413	0.676292	0.732546	0.770556	0.792685	0.617115	0.696735	0.804871	0.839875	0.883348	0.909314	0.641744	0.722834	0.845392	0.880644	0.923048	0.937961
0.362328	0.513663	0.609268	0.675724	0.719778	0.746851	0.376845	0.465459	0.628628	0.690828	0.71966	0.747057	0.598641	0.658867	0.781224	0.810854	0.860927	0.882024	0.611333	0.696247	0.808916	0.847287	0.889325	0.917755
0.355582	0.493032	0.604895	0.669355	0.709206	0.729971	0.342814	0.400321	0.618361	0.67012	0.713344	0.729557	0.557883	0.656946	0.778484	0.801675	0.845675	0.879818	0.601287	0.682985	0.803755	0.851405	0.882825	0.912064
0.381117	0.49154	0.598034	0.671697	0.678812	0.71051	0.380894	0.454081	0.597661	0.653658	0.678494	0.709129	0.501288	0.620944	0.72495	0.776166	0.809361	0.863424	0.555341	0.664478	0.780501	0.833977	0.878104	0.901753
0.250478	0.361438	0.478904	0.531448	0.583216	0.620684	0.256757	0.333833	0.472041	0.530962	0.57528	0.58889	0.408361	0.490795	0.650179	0.692295	0.726639	0.790452	0.494646	0.533383	0.676695	0.73616	0.774792	0.836782
Figure 2a - Discriminability
discr_parcellations_lm_100	discr_parcellations_lm_200	discr_parcellations_lm_400	discr_parcellations_lm_600	discr_parcellations_lm_800	discr_parcellations_lm_998	discr_individual_parcs_lm_100	discr_individual_parcs_lm_200	discr_individual_parcs_lm_400	discr_individual_parcs_lm_600	discr_individual_parcs_lm_800	discr_individual_parcs_lm_995	discr_random_vertices_lm_504	discr_random_vertices_lm_724	discr_random_vertices_lm_1284	discr_random_vertices_lm_1624	discr_random_vertices_lm_2424	discr_random_vertices_lm_3384	discr_uniform_vertices_lm_458	discr_uniform_vertices_lm_660	discr_uniform_vertices_lm_1170	discr_uniform_vertices_lm_1483	discr_uniform_vertices_lm_2217	discr_uniform_vertices_lm_3100
1	1	1	1	1	1	1	1	1	1	1	1	1	1	1	1	1	1	1	1	1	1	1	1
1	1	1	1	1	1	1	1	1	1	1	1	1	1	1	1	1	1	1	1	1	1	1	1
1	1	1	1	1	1	1	1	1	1	1	1	1	1	1	1	1	1	1	1	1	1	1	1
1	1	1	1	1	1	1	1	1	1	1	1	1	1	1	1	1	1	1	1	1	1	1	1
1	1	1	1	1	1	1	1	1	1	1	1	1	1	1	1	1	1	1	1	1	1	1	1
1	1	1	1	1	1	1	1	1	1	1	1	1	1	1	1	1	1	1	1	1	1	1	1
1	1	1	1	1	1	0.999823	1	1	1	1	1	1	1	1	1	1	1	1	1	1	1	1	1
1	1	1	1	1	1	1	1	1	1	1	1	1	1	1	1	1	1	1	1	1	1	1	1
1	1	1	1	1	1	1	1	1	1	1	1	1	1	1	1	1	1	1	1	1	1	1	1
1	1	1	1	1	1	1	1	1	1	1	1	1	1	1	1	1	1	1	1	1	1	1	1
1	1	1	1	1	1	1	1	1	1	1	1	1	1	1	1	1	1	1	1	1	1	1	1
1	1	1	1	1	1	1	1	1	1	1	1	1	1	1	1	1	1	1	1	1	1	1	1
1	1	1	1	1	1	1	1	1	1	1	1	1	1	1	1	1	1	1	1	1	1	1	1
1	1	1	1	1	1	1	1	1	1	1	1	1	1	1	1	1	1	1	1	1	1	1	1
1	1	1	1	1	1	1	1	1	1	1	1	0.999975	1	1	1	1	1	1	1	1	1	1	1
1	1	1	1	1	1	0.992323	1	1	1	1	1	1	1	1	1	1	1	1	1	1	1	1	1
1	1	1	1	1	1	1	1	1	1	1	1	1	1	1	1	1	1	1	1	1	1	1	1
1	1	1	1	1	1	1	1	1	1	1	1	1	1	1	1	1	1	1	1	1	1	1	1
0.993333	0.998889	0.999747	0.999949	0.999318	0.999975	0.984596	0.998182	0.999949	0.999975	0.992121	0.999975	0.999722	1	1	0.992753	1	0.999823	0.992096	0.990227	1	1	1	1
1	1	1	1	1	1	0.993056	1	1	1	1	1	0.997424	1	1	1	1	1	0.999899	0.999798	1	1	1	1
0.989015	0.999798	1	1	1	1	0.987929	0.996414	1	1	1	1	1	1	0.999975	1	1	1	1	1	1	1	1	1
0.97096	0.986364	0.998283	0.999848	1	0.999646	0.979949	0.971515	0.994899	0.998384	1	0.996692	0.999015	0.989646	0.990152	1	1	0.999823	0.996843	0.996086	0.999949	0.999975	0.999773	0.996465
0.976566	0.987753	0.999672	0.997879	0.998056	0.990354	0.947727	0.991641	0.996894	0.987273	0.999747	0.993485	0.991187	0.999975	1	0.999015	1	1	1	0.999192	0.999975	0.997778	0.999192	1
0.988131	0.990404	0.985783	0.977247	0.988283	0.993965	0.991414	0.982121	0.998864	1	0.999747	0.993737	0.996717	0.994495	1	1	0.990404	1	0.980379	1	0.999924	1	0.999672	0.992449
0.952525	0.970101	0.975126	0.951667	0.981187	0.984394	0.944141	0.944621	0.972222	0.975505	0.991086	0.989747	0.995354	0.994217	0.998535	0.989874	0.992879	0.99649	0.991187	0.985429	0.992071	0.988106	0.989091	0.989444
Figure 2b - Intraclass Correlation
icc_parcellations_lm_100	icc_parcellations_lm_200	icc_parcellations_lm_400	icc_parcellations_lm_600	icc_parcellations_lm_800	icc_parcellations_lm_998	icc_individual_parcs_lm_100	icc_individual_parcs_lm_200	icc_individual_parcs_lm_400	icc_individual_parcs_lm_600	icc_individual_parcs_lm_800	icc_individual_parcs_lm_995	icc_random_vertices_lm_504	icc_random_vertices_lm_724	icc_random_vertices_lm_1284	icc_random_vertices_lm_1624	icc_random_vertices_lm_2424	icc_random_vertices_lm_3384	icc_uniform_vertices_lm_458	icc_uniform_vertices_lm_660	icc_uniform_vertices_lm_1170	icc_uniform_vertices_lm_1483	icc_uniform_vertices_lm_2217	icc_uniform_vertices_lm_3100
-0.0311781	-0.0167711	-0.0116671	-0.00788107	-0.00701389	-0.00627507	-0.0280022	-0.0169362	-0.0103302	-0.00785155	-0.00616359	-0.006091	-0.0327826	-0.0231654	-0.010595	-0.00479326	-0.0065431	-0.0028478	-0.0163496	-0.00991569	-0.00655857	-0.00602487	-0.0039074	-0.00224424
-0.0494078	-0.029959	-0.0198041	-0.0138853	-0.0114883	-0.0101029	-0.0440011	-0.0344042	-0.0182666	-0.0127426	-0.0106783	-0.00915443	-0.039861	-0.0256922	-0.0116026	-0.00957057	-0.0103475	-0.0062457	-0.0215817	-0.0187536	-0.00670573	-0.00542655	-0.00547243	-0.00262522
-0.032465	-0.0169093	-0.00934738	-0.00630377	-0.0047679	-0.00374061	-0.0251633	-0.0155065	-0.00753593	-0.00534526	-0.00349588	-0.00328671	-0.0305169	-0.0233143	-0.00985852	-0.00696655	-0.00608717	-0.00539892	-0.016635	-0.0128116	-0.00666882	-0.00390842	-0.00463569	-0.00292437
-0.0670278	-0.0443584	-0.0271941	-0.0207728	-0.0165348	-0.013562	-0.0646955	-0.0496005	-0.0261343	-0.0209279	-0.0162443	-0.0139177	-0.0385738	-0.028806	-0.0147429	-0.0126206	-0.00774376	-0.00551751	-0.0304312	-0.0214177	-0.0113467	-0.00971788	-0.00684546	-0.00463937
-0.0488743	-0.0290289	-0.0179555	-0.0135269	-0.0113462	-0.0099046	-0.0424092	-0.0305989	-0.0154112	-0.0118535	-0.00935202	-0.00865344	-0.0448793	-0.0318508	-0.0167365	-0.0127229	-0.00789855	-0.00879927	-0.0232937	-0.0228598	-0.00995578	-0.00881339	-0.00713725	-0.00392167
-0.058223	-0.03034	-0.0174244	-0.0135646	-0.00993138	-0.00906254	-0.0458363	-0.0327991	-0.0162431	-0.0122175	-0.0105579	-0.00813744	-0.0463656	-0.0384246	-0.0230678	-0.0138029	-0.0104373	-0.00820973	-0.0323621	-0.0258859	-0.0162402	-0.0132076	-0.00828966	-0.00466962
-0.0604827	-0.0294325	-0.0091424	-0.00522315	-0.0040335	-0.00120115	-0.0542171	-0.036314	-0.00888861	-0.00371774	-0.00308654	-0.000884461	-0.0541983	-0.0386522	-0.0211225	-0.0181275	-0.0077664	-0.00794239	-0.0334145	-0.0211624	-0.0126736	-0.0125198	-0.00657923	-0.00481743
-0.05553	-0.0292007	-0.0123267	-0.00755361	-0.00460722	-0.0017243	-0.0484641	-0.0318027	-0.0104623	-0.00487427	-0.00272091	0.000920044	-0.0689921	-0.0448201	-0.0265542	-0.0209764	-0.0117925	-0.00976354	-0.0443572	-0.0344387	-0.022366	-0.0159945	-0.00922847	-0.00613192
-0.0360659	-0.00423897	0.00205206	0.0059505	0.00729997	0.00617605	-0.0275591	-0.00316761	0.00864565	0.00799858	0.010217	0.00960363	-0.0600076	-0.0461281	-0.0210651	-0.0212343	-0.0176839	-0.0113118	-0.0346396	-0.0255915	-0.0165771	-0.012335	-0.00955619	-0.00559905
-0.0276967	-0.0094459	0.0030856	0.00644344	0.00548962	0.00543394	-0.0288457	-0.0133434	0.00521021	0.00749882	0.00567052	0.00671482	-0.0602853	-0.0454365	-0.0280179	-0.0237065	-0.0136434	-0.0143677	-0.0426165	-0.029735	-0.0204562	-0.0137419	-0.00774555	-0.00634744
-0.0606727	-0.0317664	-0.00604068	-0.00491438	-0.00248074	0.00291371	-0.0447416	-0.0304274	-0.00540382	-0.00187603	0.00193401	0.00465879	-0.0703006	-0.0516413	-0.0287372	-0.0263533	-0.0163328	-0.0117816	-0.0508798	-0.0400522	-0.0192899	-0.0160449	-0.0107783	-0.00815795
-0.0497666	-0.0247415	-0.0105761	-0.00257133	-0.00172703	0.00154913	-0.0454916	-0.0274481	-0.00723296	-0.000940089	-0.00108375	0.00323597	-0.0722856	-0.0474939	-0.029403	-0.0232177	-0.0169076	-0.00974776	-0.04185	-0.0337644	-0.0183877	-0.0134959	-0.00763334	-0.0060632
-0.028696	-0.00368321	0.00912835	0.0110746	0.00760022	0.00710797	-0.0270994	-0.00680282	0.0108659	0.00989894	0.00956168	0.00798933	-0.0665346	-0.0508703	-0.02918	-0.0253727	-0.0148965	-0.011648	-0.0480735	-0.0355275	-0.0179284	-0.0156799	-0.00933221	-0.00575417
-0.0362238	-0.00756452	0.00748644	0.0101304	0.00717446	0.00793741	-0.0309105	-0.0141403	0.00766248	0.0107731	0.00738239	0.00929316	-0.0754261	-0.0549123	-0.0390218	-0.0280245	-0.0171165	-0.0143549	-0.0568178	-0.0420096	-0.0247875	-0.018063	-0.00984444	-0.00872688
-0.0546914	-0.0263063	-0.00619182	-0.000647819	0.000958438	0.00393211	-0.0411666	-0.0259648	-0.00813842	-0.00160582	0.000611813	0.00348534	-0.0713642	-0.0540717	-0.038072	-0.0294337	-0.0168964	-0.0128573	-0.0557998	-0.038153	-0.0261063	-0.0158102	-0.0113175	-0.00864971
-0.0761747	-0.021937	-0.00697881	-0.00108162	0.00629831	0.00581875	-0.0442614	-0.0300741	-0.00273184	0.00462133	0.00495747	0.00557458	-0.0936876	-0.0659498	-0.0447879	-0.0362864	-0.0281881	-0.0183095	-0.0708654	-0.0546431	-0.0359094	-0.0208893	-0.0159521	-0.0110971
-0.0855113	-0.0411776	-0.0223638	-0.0133487	-0.0128326	-0.0146111	-0.0657428	-0.0388064	-0.0186902	-0.0148277	-0.0120006	-0.0124075	-0.0789769	-0.0597368	-0.0416196	-0.0276804	-0.0209155	-0.0126532	-0.0609625	-0.0454646	-0.0274216	-0.0175755	-0.0114785	-0.00692282
-0.0271299	-0.00822846	0.00991359	0.0161617	0.013896	0.014875	-0.0136735	-0.00310687	0.0148089	0.0170226	0.0181527	0.0204003	-0.0896991	-0.0747131	-0.0479223	-0.041536	-0.027701	-0.0181482	-0.0739928	-0.0547473	-0.0325558	-0.0191981	-0.0235353	-0.00871059
-0.0201312	0.00112869	0.00656366	0.0189512	0.0240375	0.0251221	-0.0128453	0.00254587	0.0205714	0.0264926	0.0287625	0.0266248	-0.0552515	-0.0476134	-0.025923	-0.0218038	-0.0142216	-0.0159204	-0.0381556	-0.0377091	-0.0226088	-0.00877132	-0.00895725	-0.00648202
-0.0599798	-0.0365465	-0.0145053	-0.00411633	-0.00903627	-0.00295877	-0.0457948	-0.0221098	-0.00414718	-0.0040357	0.00245342	0.00576663	-0.0929196	-0.0635545	-0.0436778	-0.0390115	-0.0209995	-0.0218888	-0.0690492	-0.0469311	-0.033205	-0.0294019	-0.017432	-0.016192
-0.0637968	-0.0256518	-0.00591149	0.00247343	0.0120285	0.013294	-0.0458492	-0.0279321	-0.00126192	0.00321158	0.0101042	0.0154523	-0.0996204	-0.0721796	-0.0445346	-0.0317405	-0.0280945	-0.0208762	-0.0655508	-0.0508201	-0.0307003	-0.0243956	-0.0136718	-0.014248
-0.032744	-0.00622299	-0.0109388	-0.00255652	0.00490618	0.000873048	-0.017646	0.000213937	-0.00559275	0.00143459	-0.00154565	0.00503527	-0.0824191	-0.0534309	-0.0394027	-0.0339551	-0.0252823	-0.00797349	-0.0583141	-0.0457159	-0.0278229	-0.025681	-0.016734	-0.00700307
-0.0605243	-0.0479817	-0.0114315	-0.0095124	0.00331576	-0.00742396	-0.0562706	-0.046844	-0.014442	-0.0119061	-0.00485558	-0.00440184	-0.0754142	-0.0593998	-0.0350619	-0.0239444	-0.0183003	-0.0136393	-0.0681681	-0.0429682	-0.0339074	-0.0173738	-0.00979017	-0.00248662
-0.0244462	-0.0183484	-0.000773505	-0.000540991	0.00323289	0.00721952	-0.021315	-0.00575407	-0.00842257	0.00730155	0.00224982	0.0176772	-0.08606	-0.0616033	-0.0410161	-0.0262505	-0.0271445	-0.0163891	-0.0714408	-0.0459557	-0.0380064	-0.0250671	-0.0182776	-0.00907259
0.00681669	0.0227169	0.0190037	0.0307583	0.0283486	0.0350527	0.0225091	0.0199692	0.0374123	0.027031	0.0435808	0.0291467	-0.0621258	-0.0373413	-0.0152506	-0.0108082	-0.0183324	-0.00182778	-0.0358974	-0.0188133	-0.0149113	0.000448968	-0.000588195	-0.00387643
Figure 2b - Discriminability
discr_parcellations_lm_100	discr_parcellations_lm_200	discr_parcellations_lm_400	discr_parcellations_lm_600	discr_parcellations_lm_800	discr_parcellations_lm_998	discr_individual_parcs_lm_100	discr_individual_parcs_lm_200	discr_individual_parcs_lm_400	discr_individual_parcs_lm_600	discr_individual_parcs_lm_800	discr_individual_parcs_lm_995	discr_random_vertices_lm_504	discr_random_vertices_lm_724	discr_random_vertices_lm_1284	discr_random_vertices_lm_1624	discr_random_vertices_lm_2424	discr_random_vertices_lm_3384	discr_uniform_vertices_lm_458	discr_uniform_vertices_lm_660	discr_uniform_vertices_lm_1170	discr_uniform_vertices_lm_1483	discr_uniform_vertices_lm_2217	discr_uniform_vertices_lm_3100
0.0148737	0.0148737	0.012096	0.0108586	0.00964646	0.0103788	0.0168939	0.0162374	0.0119697	0.00992424	0.00987374	0.00949495	-0.00861111	-0.0069697	0.00184343	-0.00330808	-0.00265152	0.00280303	0.00290404	-0.00383838	-0.00209596	-0.00310606	-0.00010101	0.00010101
0.017601	0.0227273	0.0214141	0.0205051	0.020303	0.020303	0.0226263	0.025202	0.0221465	0.0216667	0.0214646	0.0206061	-0.00765152	-0.00967172	-0.00222222	0.00457071	-0.000227273	-0.000858586	-0.000833333	0.000328283	0.000934343	-0.000126263	-0.00186869	-2.52525e-05
0.00227273	0.00199495	0.00209596	0.00207071	0.0020202	0.0020202	0.00227273	0.00229798	0.00214646	0.0020202	0.0020202	0.00189394	-0.0040404	-0.00143939	-0.00136364	-0.000151515	0.000732323	0.00020202	-0.000631313	0.00128788	-7.57576e-05	0.000631313	-0.000126263	-0.00010101
0.00646465	0.00810606	0.00830808	0.00888889	0.00792929	0.00818182	0.00724747	0.00901515	0.00853535	0.00909091	0.0079798	0.0079798	0.00512626	0.00020202	0.000277778	0.00010101	0.0019697	0.000782828	2.52525e-05	0.000808081	0.00106061	0.000126263	-0.00174242	-0.000555556
0.0175253	0.0141414	0.0121717	0.00967172	0.00871212	0.00833333	0.0161111	0.0183081	0.0106313	0.0101515	0.00906566	0.00835859	-0.00320707	-0.00633838	0.0044697	0.0015404	0.00143939	-0.000555556	0.00568182	0.000252525	-5.05051e-05	5.05051e-05	-0.00106061	-2.52525e-05
0.00987374	0.0108586	0.0115657	0.0120707	0.010303	0.0101768	0.0151768	0.0135859	0.012197	0.0114646	0.00984848	0.00974747	-0.00962121	-0.00136364	-0.00242424	0.00227273	0.00343434	0.000378788	0.00727273	-0.00138889	0.000530303	-0.00191919	0.00118687	-0.00207071
0.00727273	0.00616162	0.00664141	0.00641414	0.00535354	0.00573232	0.0079798	0.00689394	0.00631313	0.00585859	0.00535354	0.00570707	-0.0113131	0.00310606	-0.000580808	-0.000252525	-0.000505051	0.000580808	0.0035101	0.00401515	-0.00282828	-0.00247475	0.000959596	-0.000227273
0.00679293	0.00606061	0.00580808	0.00724747	0.00709596	0.0064899	0.00901515	0.00840909	0.00621212	0.00651515	0.00590909	0.00580808	-0.0010101	-0.00030303	0.00128788	0.00161616	0.000479798	0.000227273	-0.000530303	0.00313131	0.00103535	0.000429293	-0.00010101	0.000176768
0.00843434	0.0122222	0.00669192	0.00878788	0.00792929	0.00853535	0.0059596	0.0127525	0.00858586	0.0090404	0.00936869	0.00919192	-0.0080303	-0.010101	0.000378788	-0.000530303	0.000479798	-0.000631313	0.00401515	0.00457071	0.00212121	0.00343434	-0.000808081	-0.00169192
0.024596	0.0166667	0.0165657	0.0172475	0.0156818	0.0169697	0.0134848	0.0219192	0.0200758	0.0201515	0.0159848	0.0165657	-0.00199495	-0.00762626	0.00270202	-0.000757576	-0.000555556	-0.00348485	-0.00270202	0.00608586	-0.00406566	0.00113636	-0.000252525	0.00103535
0.00515152	0.00679293	0.00949495	0.00972222	0.00926768	0.00974747	0.0113384	0.0104545	0.00878788	0.00752525	0.01	0.010303	-0.0079798	-0.00133838	0.00267677	0.0035101	-0.00270202	0.000858586	0.000757576	0.00484848	0.00103535	-0.00204545	0.000732323	-0.0019697
0.0148106	0.00969697	0.00873737	0.00717172	0.0075	0.00780303	0.00679293	0.0111364	0.00977273	0.0105808	0.00790404	0.00881313	-0.0118687	-0.00616162	0.000227273	0.000656566	-0.000883838	-0.000909091	0.000454545	0.00143939	0.00684343	-0.00204545	0.0019697	0.00141414
0.0108081	0.0105808	0.0138131	0.0127778	0.0108081	0.0127525	0.0117677	0.0170202	0.0149242	0.0130303	0.0116414	0.0114141	-0.0181313	-0.012803	-0.00257576	-0.00684343	-0.00199495	-0.00194444	-0.00126263	-0.000530303	-0.00217172	-0.000707071	-0.00123737	-0.000858586
0.00886364	0.0184343	0.0157323	0.017601	0.0140152	0.0119444	0.0176515	0.017197	0.0144444	0.0171212	0.0141414	0.0145707	-0.0260859	-0.0230303	-0.00393939	-0.00674242	-0.00113636	0.00010101	-0.00270202	-0.00621212	-0.00618687	-0.00308081	0.00136364	0.000454545
-0.0159596	-0.00691919	-0.00126263	-0.00222222	-0.00388889	-0.00151515	-0.00734848	-0.0084596	-0.00856061	-0.00699495	-0.00580808	-0.00502525	-0.0210354	-0.0161869	-0.00108586	-0.00219697	-0.00494949	0.000252525	-0.00888889	-0.000808081	0.00270202	0.00136364	0.00517677	-0.000606061
-0.0165152	0.0116919	0.00936869	0.00795455	0.00924242	0.00780303	0.0070202	0.0115404	0.0117929	0.010101	0.0080303	0.00729798	-0.037601	-0.00606061	-0.0064899	-0.00835859	-0.00717172	-0.0042298	-0.00722222	0.00151515	-0.00888889	-0.00277778	0.00252525	-0.000378788
-0.0233838	-0.00020202	-0.00320707	-0.00255051	-0.00381313	-0.00540404	-0.0138131	-0.00631313	-0.0029798	-0.00393939	-0.0034596	-0.00436869	-0.0175505	-0.00669192	-0.00310606	-0.00151515	0.00151515	-0.000681818	-0.00699495	-0.00285354	-0.00388889	0.000378788	5.05051e-05	0
0.00775253	0.0069697	0.00941919	0.00840909	0.00323232	0.00474747	0.00957071	0.00686869	0.0110354	0.00843434	0.00813131	0.00575758	-0.0552525	-0.0410859	-0.0150505	-0.0157323	-0.0155808	-0.00805556	-0.0310101	-0.0239899	-0.0160354	-0.00505051	-0.00694444	0.000530303
0.00565657	0.0137626	0.00484848	0.0237121	0.014798	0.0238889	0.00191919	0.0153535	0.032197	0.0365909	0.0280556	0.025303	-0.0654293	-0.0513384	-0.0234343	-0.0183586	-0.00588384	0.00212121	-0.030303	-0.0151768	-0.0055303	0.0124747	0.00237374	-0.0163131
-0.0100253	-0.0176263	0.00550505	0.00361111	-0.00646465	0.00010101	0.0115404	0.0217929	0.0126515	0.00469697	0.00318182	0.00426768	-0.0385859	-0.0134596	-0.0149747	-0.020101	0.00103535	0.000732323	-0.0179293	-0.0116667	0.00207071	-0.00126263	-0.00212121	-0.00969697
-0.0601515	-0.0187121	-0.00123737	-0.00386364	0.00512626	0.0102273	-0.0579798	-0.0275	-0.00638889	0.00505051	0.00318182	0.0122475	-0.0371465	-0.0176515	-0.0166919	-0.0085101	0.00131313	-0.00176768	-0.0333586	-0.00340909	-0.00507576	-0.000530303	-0.0111111	0.000984848
-0.0367677	0.00755051	-0.0134091	-0.0138131	0.00161616	-0.014596	0.00106061	0.0256818	-0.00941919	0.00204545	-0.0168182	-0.00805556	-0.0523232	-0.0189899	-0.0282828	-0.00116162	-0.0149242	-0.0135101	-0.0453283	-0.00924242	-0.0285606	-0.0181313	-0.000176768	0.0118434
-0.0431818	-0.0707576	-0.0376768	-0.0523737	-0.0102525	-0.0173232	-0.0458586	-0.0330051	-0.0292929	-0.035404	-0.0144697	-0.0182576	-0.0397727	-0.0245707	0.00275253	0.000277778	0.00939394	-0.00853535	0.00853535	0.0185101	0.00343434	0.017197	0.022399	0.00353535
-0.00949495	-0.0243939	-0.00646465	-0.0219697	-0.00959596	-0.020303	0.0014899	-0.0150758	-0.0188889	-0.00214646	0.00641414	0.0128535	-0.0763889	-0.00994949	-0.00474747	-0.00502525	-0.0162121	0.000328283	-0.0365909	-0.0266667	-0.0334848	-0.00691919	-0.000782828	-0.00628788
-0.0349495	-0.0447727	-0.0210859	0.0084596	-0.0444697	-0.0407323	-0.0116667	-0.0315657	-0.0245707	-0.0166414	-0.00121212	-0.0286869	-0.0611364	-0.0242172	0.0287121	0.0153283	-0.0311111	-0.0137121	0.00810606	-0.0380808	0.00944444	0.0289899	0.0175253	-0.00487374

## Sheet: Figure2c
Figure 2c
Age - Correlation									FSIQ - Correlation
predicion based on the full fc									predicion based on the FCGA
gordon	glasser	schaefer100	schaefer200	schaefer400	schaefer600	schaefer800	schaefer1000		gordon	glasser	schaefer100	schaefer200	schaefer400	schaefer600	schaefer800	schaefer1000
0.740775	0.761215	0.691538	0.730244	0.748968	0.758338	0.755681	0.76395		0.359569	0.350028	0.339996	0.354936	0.369747	0.384961	0.381346	0.391963
predicion based on the FCGA									predicion based on the FCGA
gordon	glasser	schaefer100	schaefer200	schaefer400	schaefer600	schaefer800	schaefer1000		gordon	glasser	schaefer100	schaefer200	schaefer400	schaefer600	schaefer800	schaefer1000
0.724973	0.751323	0.678999	0.717009	0.736071	0.746699	0.742563	0.749236		0.387013	0.373382	0.359499	0.379987	0.394001	0.411062	0.400075	0.410467
0.73156	0.758157	0.679865	0.722388	0.742073	0.749895	0.745623	0.753573		0.376445	0.377955	0.362375	0.364408	0.388822	0.413555	0.408061	0.408017
0.736203	0.760047	0.685073	0.726966	0.745477	0.756523	0.750596	0.755125		0.383074	0.349425	0.361661	0.382191	0.382931	0.395894	0.392862	0.405627
0.733367	0.752367	0.681684	0.721051	0.740244	0.750508	0.747015	0.755317		0.359883	0.337241	0.330746	0.347851	0.360726	0.380194	0.378976	0.369089
0.730916	0.753512	0.683787	0.723761	0.737812	0.747255	0.743107	0.750906		0.366253	0.360318	0.345348	0.372297	0.383029	0.401747	0.393695	0.408029
0.728163	0.752869	0.677297	0.725597	0.7425	0.749187	0.74841	0.755521		0.375071	0.352172	0.358467	0.374097	0.377807	0.390501	0.391132	0.388301
0.726719	0.746393	0.685807	0.721083	0.734318	0.745585	0.74291	0.748349		0.335621	0.329307	0.323595	0.331377	0.343829	0.362681	0.358681	0.364805
0.737369	0.75509	0.682415	0.722918	0.743927	0.752506	0.746515	0.75341		0.390944	0.355889	0.340235	0.365552	0.384026	0.400477	0.39753	0.406394
0.730545	0.755176	0.68129	0.728001	0.744983	0.753832	0.747166	0.753353		0.362968	0.329816	0.323651	0.355537	0.365802	0.377377	0.373247	0.378385
0.724684	0.754381	0.681927	0.72212	0.737509	0.746223	0.743221	0.746875		0.35396	0.329684	0.306234	0.329991	0.337021	0.353741	0.350966	0.356729
0.72522	0.746998	0.678153	0.71801	0.729554	0.741716	0.736261	0.742743		0.381145	0.380049	0.36281	0.376381	0.38221	0.406192	0.401037	0.400849
0.729297	0.754007	0.67381	0.721049	0.736085	0.745222	0.739683	0.747787		0.394683	0.373247	0.379308	0.388006	0.400527	0.415933	0.408576	0.408588
0.725476	0.746514	0.677705	0.719855	0.737662	0.750423	0.742105	0.750743		0.388861	0.371359	0.364606	0.377906	0.375779	0.39018	0.37929	0.393409
0.734099	0.762825	0.676388	0.725833	0.742677	0.751832	0.747416	0.755096		0.359061	0.361994	0.328081	0.360289	0.362668	0.376583	0.373831	0.386269
0.7204	0.747051	0.674094	0.716373	0.738593	0.74775	0.74313	0.751065		0.368379	0.333453	0.322849	0.344223	0.361772	0.380091	0.367996	0.376783
0.728868	0.75776	0.684967	0.723676	0.740838	0.753639	0.745007	0.75002		0.398134	0.360306	0.375569	0.38298	0.40951	0.434684	0.422015	0.430751
0.729365	0.755055	0.675851	0.718596	0.737822	0.746879	0.742763	0.748594		0.378633	0.342913	0.349477	0.376048	0.38538	0.39717	0.38449	0.395337
0.733493	0.755596	0.688608	0.72306	0.743131	0.753142	0.746725	0.754586		0.391219	0.38265	0.385037	0.388429	0.399294	0.40897	0.41274	0.425405
0.725402	0.748937	0.678573	0.715949	0.737941	0.747845	0.742742	0.747369		0.348242	0.3335	0.344513	0.346105	0.357927	0.360335	0.360804	0.366238
0.713206	0.747836	0.67373	0.717505	0.732561	0.738968	0.734854	0.7433		0.370603	0.361514	0.354876	0.368721	0.380932	0.401341	0.383686	0.395546
0.726294	0.755264	0.684532	0.724482	0.741248	0.751302	0.747818	0.753593		0.398735	0.362562	0.374557	0.398463	0.386736	0.411057	0.410021	0.414355
0.721398	0.745253	0.670443	0.708126	0.728044	0.739285	0.736547	0.74249		0.394424	0.385918	0.36016	0.373041	0.395028	0.418347	0.42529	0.429838
0.728061	0.756804	0.688001	0.729897	0.74203	0.750603	0.745344	0.75329		0.359904	0.335454	0.323109	0.34399	0.361747	0.383588	0.376886	0.377403
0.736713	0.761554	0.684154	0.734749	0.743544	0.752666	0.746289	0.755347		0.368374	0.343474	0.325287	0.35798	0.364388	0.381196	0.380062	0.388831
0.74133	0.752541	0.684512	0.727336	0.74173	0.749982	0.745695	0.754073		0.396319	0.371576	0.377508	0.387167	0.394931	0.408563	0.402529	0.401013
0.730021	0.75535	0.67897	0.718966	0.735045	0.747064	0.742002	0.747775		0.373014	0.344199	0.357083	0.359569	0.367767	0.38832	0.394636	0.394708
0.722353	0.749972	0.674624	0.719991	0.741057	0.751148	0.747229	0.753436		0.337932	0.336516	0.316735	0.338143	0.343063	0.362933	0.359804	0.363958
0.727829	0.755863	0.683594	0.721692	0.739134	0.749635	0.745056	0.753887		0.373589	0.347209	0.371015	0.371568	0.372225	0.394904	0.385773	0.388712
0.734084	0.761418	0.678553	0.7253	0.741457	0.749027	0.747527	0.756877		0.359133	0.32537	0.329711	0.345569	0.35928	0.378989	0.37141	0.377669
0.721238	0.748346	0.676764	0.714558	0.732907	0.743421	0.73641	0.746775		0.334981	0.33328	0.316218	0.316463	0.327416	0.349436	0.352295	0.361928
0.73104	0.75451	0.683356	0.722839	0.741547	0.751126	0.745948	0.750395		0.381264	0.353397	0.350343	0.363042	0.373115	0.388117	0.382611	0.403438
0.72861	0.749565	0.673792	0.714797	0.733861	0.742083	0.73948	0.747251		0.378446	0.384016	0.373758	0.398968	0.399079	0.416029	0.403697	0.41284
0.742116	0.76357	0.694167	0.738136	0.756421	0.766036	0.755084	0.765025		0.389125	0.363721	0.352893	0.381465	0.39747	0.407569	0.39343	0.411524
0.733604	0.764384	0.690026	0.730132	0.743404	0.751981	0.750531	0.754923		0.351831	0.340139	0.325607	0.344759	0.347575	0.375478	0.368494	0.377072
0.732102	0.759997	0.687924	0.726101	0.743673	0.754262	0.749001	0.756446		0.341867	0.359613	0.351316	0.358531	0.358526	0.382278	0.374109	0.385538
0.729635	0.757393	0.684789	0.728288	0.740892	0.749857	0.74572	0.752577		0.365468	0.35474	0.335631	0.350712	0.371092	0.3824	0.38343	0.39344
0.728216	0.749073	0.683037	0.71958	0.737422	0.745435	0.739376	0.745848		0.390795	0.373383	0.36026	0.377357	0.383971	0.407497	0.407456	0.408205
0.735962	0.760294	0.683218	0.72482	0.741732	0.752951	0.746202	0.751091		0.370582	0.351065	0.341605	0.372527	0.376199	0.394938	0.38928	0.396811
0.735064	0.767253	0.695462	0.731329	0.746369	0.754859	0.747488	0.757006		0.368658	0.346061	0.331428	0.358184	0.361012	0.369717	0.363507	0.366415
0.729497	0.74981	0.676092	0.722776	0.739577	0.751344	0.743446	0.751009		0.350315	0.348486	0.332858	0.339697	0.352642	0.36987	0.364839	0.36947
0.728428	0.756273	0.682004	0.72486	0.739159	0.749531	0.744747	0.751957		0.349832	0.326566	0.347268	0.354718	0.3684	0.371064	0.369916	0.375659
0.725782	0.754611	0.676307	0.711548	0.735315	0.743397	0.739944	0.747252		0.370622	0.353597	0.340359	0.359726	0.364147	0.37562	0.374438	0.377128
0.73432	0.762463	0.68024	0.722688	0.736614	0.748734	0.743522	0.750303		0.353675	0.329328	0.331726	0.334669	0.349535	0.357029	0.352185	0.366813
0.729339	0.756383	0.685545	0.727181	0.74506	0.755353	0.748018	0.754502		0.35182	0.358323	0.343927	0.33875	0.354446	0.3615	0.364343	0.370635
0.726885	0.755335	0.680215	0.71979	0.739988	0.750908	0.746608	0.752551		0.35459	0.336657	0.340349	0.334099	0.35121	0.358811	0.353685	0.357597
0.7143	0.741011	0.670725	0.711656	0.727533	0.736849	0.731583	0.738715		0.388319	0.360953	0.337673	0.368001	0.384721	0.399299	0.410932	0.411099
0.723388	0.758982	0.683397	0.720133	0.738916	0.748714	0.745366	0.752624		0.395147	0.387247	0.352691	0.3818	0.391625	0.403951	0.404239	0.409145
0.718718	0.749097	0.676772	0.718613	0.732447	0.741472	0.737314	0.74264		0.367572	0.340112	0.330561	0.34897	0.363424	0.377702	0.371436	0.371681
0.725661	0.759866	0.680426	0.72177	0.740228	0.750651	0.746047	0.75168		0.360497	0.360929	0.333559	0.361873	0.3739	0.396628	0.3843	0.397321
0.732781	0.758257	0.682514	0.720569	0.741342	0.752435	0.748874	0.755637		0.357615	0.355376	0.344985	0.354453	0.371409	0.381813	0.384935	0.391499
0.719352	0.74434	0.677967	0.724639	0.737331	0.742185	0.740534	0.745293		0.371322	0.380219	0.361758	0.382592	0.383404	0.403237	0.398141	0.406269
0.729992	0.757876	0.684408	0.721243	0.738269	0.747175	0.74213	0.749274		0.395601	0.371513	0.37093	0.380837	0.39465	0.404475	0.393544	0.404545
0.732021	0.75885	0.67966	0.725606	0.745862	0.75492	0.751428	0.757043		0.384205	0.367239	0.353278	0.361642	0.380903	0.400554	0.390246	0.400228
0.730736	0.761486	0.685807	0.723211	0.742142	0.750736	0.745568	0.751508		0.357089	0.338959	0.324008	0.34407	0.353117	0.366285	0.364347	0.376311
0.727483	0.750217	0.679197	0.719917	0.740413	0.749031	0.743414	0.750577		0.378848	0.356653	0.37693	0.382217	0.40587	0.423005	0.419147	0.423502
0.736255	0.763449	0.691751	0.731539	0.750193	0.759782	0.751688	0.761519		0.359994	0.32992	0.331556	0.339731	0.354368	0.364246	0.368412	0.366659
0.739764	0.756119	0.685963	0.725394	0.745512	0.752521	0.748658	0.754436		0.370818	0.367478	0.353364	0.383537	0.38077	0.401345	0.39924	0.405217
0.721129	0.752282	0.668066	0.713186	0.730456	0.741968	0.736967	0.742891		0.354729	0.370408	0.354081	0.374988	0.375391	0.387673	0.386348	0.387504
0.733976	0.758919	0.680923	0.727788	0.741407	0.749034	0.742986	0.75264		0.380059	0.354227	0.358674	0.361995	0.369677	0.393254	0.379529	0.394494
0.735296	0.763718	0.685483	0.731287	0.745067	0.756367	0.755208	0.756967		0.364097	0.332331	0.32483	0.350134	0.359531	0.365602	0.36438	0.378447
0.733851	0.75623	0.682663	0.723891	0.740188	0.749934	0.7454	0.755381		0.366777	0.35598	0.340719	0.370117	0.379051	0.383048	0.380355	0.387956
0.734687	0.75624	0.683189	0.731058	0.74502	0.756878	0.748174	0.75771		0.387832	0.362954	0.359169	0.378712	0.398763	0.417314	0.412094	0.415556
0.725396	0.756085	0.67656	0.723769	0.739643	0.74917	0.746388	0.752311		0.383221	0.355078	0.365377	0.387931	0.38636	0.399144	0.38997	0.397112
0.724432	0.755051	0.679587	0.719406	0.73794	0.751554	0.745369	0.750678		0.372676	0.347676	0.351581	0.377194	0.383291	0.400844	0.390561	0.408576
0.737474	0.758002	0.688374	0.722916	0.742644	0.753853	0.74745	0.753515		0.354213	0.351027	0.336162	0.352383	0.368694	0.381903	0.378572	0.387398
0.739965	0.763496	0.694384	0.730889	0.745822	0.756508	0.753054	0.758932		0.367154	0.347125	0.342657	0.374182	0.384524	0.391534	0.392739	0.398175
0.726395	0.757055	0.680827	0.720211	0.743119	0.747625	0.741801	0.747939		0.37837	0.343982	0.337297	0.362987	0.380748	0.397269	0.391111	0.397866
0.732475	0.755973	0.689742	0.723977	0.741458	0.753182	0.747115	0.752061		0.37895	0.346681	0.331769	0.358396	0.374202	0.396659	0.390607	0.394792
0.727459	0.754767	0.679952	0.726324	0.740533	0.751856	0.747665	0.754097		0.388987	0.365408	0.350437	0.355181	0.370821	0.394307	0.385384	0.394052
0.745117	0.767598	0.696361	0.73487	0.755069	0.761519	0.760886	0.768239		0.373869	0.363643	0.336819	0.35566	0.36625	0.386755	0.378262	0.382446
0.735727	0.768078	0.691216	0.732974	0.750524	0.757578	0.754923	0.761777		0.361773	0.35157	0.353836	0.3522	0.372654	0.398614	0.387496	0.392842
0.725705	0.745879	0.678837	0.72426	0.736328	0.746027	0.737536	0.746181		0.393297	0.336563	0.351486	0.351765	0.357648	0.383248	0.373089	0.378454
0.733638	0.760098	0.690899	0.722655	0.745509	0.757326	0.752693	0.758943		0.362166	0.348361	0.34344	0.364188	0.372852	0.379735	0.371879	0.384521
0.727438	0.757146	0.676535	0.728743	0.744847	0.755787	0.751994	0.758457		0.372634	0.335558	0.344845	0.358355	0.362454	0.382607	0.378163	0.38215
0.724821	0.748235	0.682736	0.713585	0.730147	0.743756	0.73915	0.741865		0.378148	0.37838	0.353811	0.382932	0.383414	0.395283	0.397321	0.402403
0.726443	0.757952	0.672363	0.717744	0.738981	0.747088	0.744103	0.750395		0.395324	0.37784	0.383745	0.389062	0.400922	0.406089	0.404803	0.404934
0.728858	0.747571	0.675765	0.711916	0.734819	0.739833	0.733667	0.741464		0.369885	0.367527	0.363019	0.36637	0.378194	0.396782	0.389461	0.394769
0.738587	0.765104	0.683092	0.72454	0.751508	0.761893	0.758408	0.766424		0.376317	0.37895	0.360255	0.378638	0.38906	0.399918	0.398067	0.398153
0.743087	0.765165	0.695575	0.73471	0.757227	0.766094	0.761983	0.767342		0.374645	0.35257	0.369848	0.36079	0.378949	0.391941	0.385873	0.399623
0.729458	0.74818	0.684177	0.721867	0.737948	0.74611	0.741485	0.747852		0.38058	0.3828	0.374406	0.377852	0.385452	0.406838	0.415044	0.422631
0.748694	0.765051	0.689538	0.734025	0.75699	0.762442	0.758041	0.76533		0.369571	0.359441	0.352008	0.36951	0.370643	0.386841	0.387507	0.386806
0.73013	0.751059	0.68046	0.72437	0.739879	0.74991	0.740547	0.749196		0.361283	0.339182	0.345102	0.353162	0.373828	0.388299	0.383419	0.393569
0.740218	0.756598	0.690945	0.731068	0.747991	0.761896	0.754779	0.762551		0.377444	0.350011	0.359682	0.367112	0.38362	0.397224	0.400663	0.393793
0.728575	0.75755	0.677996	0.716414	0.741675	0.75625	0.750455	0.754397		0.399718	0.359788	0.356092	0.380699	0.391618	0.408846	0.404817	0.410634
0.73556	0.762194	0.694736	0.730096	0.748092	0.757839	0.751635	0.76063		0.381728	0.366904	0.361199	0.390716	0.398055	0.40676	0.410276	0.415863
0.720286	0.750459	0.677692	0.717564	0.73198	0.743234	0.737252	0.744102		0.35221	0.355587	0.33692	0.353978	0.370994	0.390366	0.389225	0.401493
0.73335	0.752115	0.676384	0.719366	0.738219	0.748983	0.74395	0.749894		0.36616	0.353217	0.363037	0.362081	0.373091	0.394867	0.38517	0.387854
0.722252	0.745669	0.678905	0.718185	0.737134	0.747359	0.743484	0.749831		0.379212	0.365338	0.37369	0.368135	0.368057	0.39244	0.38102	0.389152
0.7383	0.758507	0.681004	0.725715	0.747437	0.756165	0.75164	0.758229		0.381431	0.350686	0.35388	0.366484	0.379091	0.402525	0.399532	0.39714
0.720438	0.743359	0.665129	0.71466	0.728879	0.73728	0.73453	0.742088		0.341004	0.331027	0.333813	0.340272	0.359889	0.368338	0.365096	0.368787
0.730657	0.76785	0.686577	0.730083	0.751975	0.763735	0.76052	0.767615		0.388578	0.362176	0.361127	0.38717	0.398471	0.414413	0.408455	0.414152
0.724309	0.744874	0.671504	0.711798	0.733269	0.743053	0.736246	0.744254		0.399425	0.36878	0.360127	0.382271	0.397357	0.40339	0.395028	0.397564
0.740268	0.758566	0.683511	0.725876	0.752881	0.759908	0.755016	0.759321		0.383863	0.346431	0.354722	0.365767	0.379621	0.405497	0.388507	0.399404
0.742104	0.764426	0.695528	0.733484	0.751033	0.761909	0.758208	0.767194		0.365653	0.359811	0.333659	0.356562	0.374146	0.3974	0.391156	0.399355
0.734665	0.754995	0.679554	0.723208	0.744161	0.74882	0.74289	0.747584		0.406712	0.397192	0.397408	0.405227	0.420392	0.432623	0.433652	0.441933
0.724801	0.752561	0.676599	0.716298	0.737793	0.748065	0.745175	0.751695		0.384765	0.369512	0.355219	0.364807	0.370079	0.379163	0.381524	0.390795
0.729199	0.764248	0.677145	0.725133	0.745364	0.754214	0.747568	0.757176		0.387513	0.337271	0.32954	0.355933	0.375076	0.387952	0.387413	0.390748
0.723678	0.754634	0.680486	0.726591	0.740771	0.749843	0.746179	0.754366		0.402102	0.382894	0.386809	0.394221	0.391344	0.411877	0.410553	0.422101
0.727752	0.745358	0.673662	0.718881	0.737946	0.747055	0.737522	0.748984		0.360932	0.332418	0.354026	0.370663	0.363047	0.373185	0.366025	0.377363
0.735371	0.759897	0.687304	0.725167	0.743448	0.750127	0.746348	0.754006		0.381487	0.350279	0.346972	0.367349	0.375215	0.385229	0.374729	0.393054
predicion based on the parcellated data									predicion based on the parcellated data
gordon	glasser	schaefer100	schaefer200	schaefer400	schaefer600	schaefer800	schaefer1000		gordon	glasser	schaefer100	schaefer200	schaefer400	schaefer600	schaefer800	schaefer1000
0.676449	0.717899	0.563426	0.66802	0.706805	0.717686	0.720503	0.732364		0.237223	0.227086	0.12522	0.186963	0.235902	0.227398	0.25342	0.263477
0.687719	0.716122	0.562474	0.671693	0.711692	0.715732	0.721029	0.733665		0.19819	0.237326	0.122428	0.18076	0.227629	0.233671	0.276775	0.282424
0.698139	0.732575	0.558299	0.681617	0.725073	0.734878	0.739495	0.748335		0.246513	0.227533	0.146955	0.217357	0.252293	0.262726	0.286394	0.298626
0.689375	0.7208	0.558852	0.664561	0.70346	0.715144	0.717137	0.730689		0.237108	0.230546	0.123403	0.213769	0.254602	0.255853	0.295798	0.298145
0.685214	0.708196	0.566718	0.669704	0.700426	0.706745	0.712139	0.726191		0.225274	0.243873	0.121098	0.212077	0.258527	0.278611	0.298412	0.310485
0.677991	0.716622	0.55434	0.668327	0.704461	0.712115	0.717642	0.730144		0.250343	0.248385	0.169854	0.196256	0.247877	0.248069	0.288687	0.277699
0.687804	0.716032	0.562582	0.676996	0.713431	0.725958	0.732926	0.741013		0.177557	0.172122	0.0712061	0.158825	0.19021	0.195309	0.220347	0.221768
0.695565	0.73109	0.564211	0.670464	0.723553	0.732887	0.73686	0.747073		0.235497	0.198192	0.0706499	0.153981	0.220111	0.228526	0.266395	0.26249
0.694291	0.716093	0.544776	0.667696	0.715627	0.72799	0.726396	0.738691		0.232331	0.23116	0.145928	0.200885	0.249782	0.244602	0.274986	0.282347
0.695073	0.72063	0.558317	0.679788	0.711508	0.717283	0.725713	0.735896		0.170328	0.221575	0.0742532	0.164307	0.210866	0.207864	0.240909	0.240839
0.670891	0.71735	0.544831	0.66896	0.705104	0.719642	0.721262	0.735666		0.229878	0.246254	0.138551	0.171318	0.225845	0.215085	0.257747	0.264972
0.677523	0.719721	0.549186	0.665383	0.715169	0.719634	0.71927	0.737673		0.26064	0.258897	0.148459	0.202672	0.256375	0.261224	0.291633	0.299461
0.709676	0.721494	0.578168	0.692362	0.725091	0.73418	0.734641	0.74587		0.237953	0.238649	0.134796	0.218682	0.243003	0.251743	0.271772	0.281796
0.694688	0.728853	0.560547	0.683038	0.724433	0.732417	0.734808	0.744275		0.208965	0.178264	0.110747	0.167816	0.206536	0.201327	0.257762	0.259328
0.690888	0.71633	0.567739	0.673657	0.712531	0.721537	0.724966	0.736949		0.242198	0.206885	0.0760114	0.169017	0.223685	0.23419	0.266617	0.273522
0.676452	0.713544	0.553391	0.662798	0.698948	0.709985	0.719085	0.724592		0.255676	0.227724	0.162842	0.20897	0.246322	0.251637	0.281547	0.292125
0.687681	0.719208	0.553592	0.663915	0.704219	0.714182	0.710342	0.728245		0.232396	0.235901	0.106443	0.196828	0.246786	0.246845	0.281674	0.287697
0.6882	0.721367	0.562444	0.673971	0.717919	0.727532	0.732362	0.741471		0.221099	0.197497	0.124741	0.190212	0.224983	0.224784	0.253502	0.273395
0.692444	0.722332	0.562226	0.672196	0.710312	0.7176	0.720165	0.726862		0.202283	0.230237	0.122565	0.158507	0.20871	0.227227	0.264198	0.270246
0.67364	0.71285	0.535394	0.653456	0.703594	0.711201	0.714799	0.72423		0.199791	0.193578	0.0614793	0.173705	0.214293	0.209383	0.247344	0.246941
0.681583	0.718749	0.57885	0.675833	0.711525	0.720579	0.722578	0.733668		0.232648	0.243021	0.152698	0.228536	0.26632	0.270965	0.296136	0.30491
0.671404	0.708977	0.548468	0.667952	0.704753	0.710352	0.716824	0.726983		0.219913	0.240349	0.138902	0.177625	0.241163	0.250384	0.288206	0.289709
0.695601	0.728139	0.559014	0.681508	0.718122	0.724044	0.728778	0.737035		0.195451	0.218461	0.0666462	0.182998	0.22277	0.224924	0.26621	0.266397
0.687894	0.726477	0.569396	0.674274	0.717592	0.721513	0.722659	0.740281		0.198786	0.212423	0.0994479	0.188987	0.22467	0.226231	0.271702	0.273467
0.698536	0.723566	0.56732	0.678258	0.711838	0.721292	0.719809	0.738867		0.221806	0.23716	0.143472	0.201762	0.243162	0.251444	0.279813	0.28113
0.692714	0.72675	0.568826	0.678643	0.711081	0.72449	0.726282	0.740582		0.244516	0.232854	0.153958	0.200715	0.262857	0.265688	0.301968	0.307503
0.686939	0.72285	0.556198	0.672517	0.71812	0.72344	0.726371	0.735019		0.184061	0.201498	0.0721363	0.151597	0.19978	0.218255	0.251016	0.257838
0.693908	0.730815	0.566585	0.674556	0.72086	0.734196	0.734755	0.742064		0.21823	0.232517	0.155142	0.195207	0.261246	0.259287	0.290182	0.295124
0.689005	0.715086	0.569279	0.672847	0.715247	0.719191	0.729003	0.739097		0.203952	0.194623	0.0711373	0.13171	0.204114	0.218599	0.259534	0.256933
0.684602	0.722648	0.55057	0.659624	0.69743	0.702927	0.714594	0.724481		0.182497	0.208144	0.0858299	0.150478	0.198509	0.206714	0.24254	0.245445
0.67532	0.709954	0.549522	0.651328	0.709899	0.714858	0.71962	0.73217		0.206566	0.206429	0.0805155	0.1499	0.212151	0.216888	0.254433	0.260666
0.695892	0.718631	0.552525	0.665139	0.716861	0.724508	0.726368	0.73711		0.24655	0.270649	0.15883	0.22258	0.277123	0.280079	0.314016	0.316067
0.690466	0.725606	0.554523	0.669439	0.712336	0.720294	0.729023	0.740081		0.247532	0.253241	0.116453	0.223928	0.266388	0.266152	0.28778	0.298935
0.688137	0.724606	0.558958	0.665503	0.710414	0.715831	0.725915	0.732673		0.17439	0.200695	0.083272	0.148159	0.200183	0.20279	0.242382	0.249319
0.697835	0.730285	0.564163	0.68701	0.72935	0.733301	0.740392	0.746475		0.202745	0.217291	0.0389031	0.149303	0.20717	0.232857	0.25839	0.269681
0.701759	0.737713	0.571624	0.688747	0.725558	0.733918	0.739847	0.749875		0.239121	0.246411	0.134624	0.202132	0.245512	0.25624	0.285592	0.292758
0.68551	0.714532	0.553154	0.668135	0.720022	0.724243	0.728618	0.733769		0.221489	0.250929	0.12527	0.203853	0.250182	0.243948	0.2889	0.285474
0.695969	0.726885	0.559113	0.669681	0.717337	0.722009	0.721825	0.730847		0.21735	0.224977	0.11746	0.191187	0.237758	0.243384	0.265005	0.264428
0.693202	0.726464	0.554932	0.690859	0.724581	0.729989	0.729471	0.742098		0.213208	0.210494	0.106202	0.179873	0.217808	0.214232	0.241826	0.240565
0.674021	0.709733	0.53655	0.636754	0.697808	0.709724	0.711275	0.724622		0.215938	0.244392	0.090041	0.181583	0.208882	0.228373	0.26306	0.275189
0.686769	0.71975	0.550342	0.665938	0.713264	0.726254	0.725366	0.738793		0.190913	0.20966	0.0842597	0.177018	0.230016	0.233093	0.270106	0.268633
0.691821	0.727873	0.548668	0.673575	0.721128	0.726879	0.731509	0.738572		0.217604	0.236661	0.0875939	0.184467	0.225816	0.230089	0.265926	0.263381
0.696048	0.723939	0.54316	0.662205	0.719037	0.719681	0.729059	0.735614		0.220834	0.219738	0.101607	0.189727	0.222658	0.227272	0.255143	0.269258
0.679356	0.716174	0.550791	0.664789	0.702291	0.71118	0.720502	0.732894		0.180286	0.213377	0.0788108	0.149255	0.210622	0.200824	0.227148	0.24125
0.685906	0.711767	0.554554	0.660998	0.705926	0.717724	0.726818	0.73908		0.230296	0.244509	0.121792	0.17832	0.25709	0.256431	0.283237	0.290533
0.675037	0.704583	0.552359	0.652071	0.693052	0.701187	0.707171	0.718261		0.222542	0.22917	0.0789496	0.192637	0.248175	0.230308	0.293791	0.290955
0.682176	0.730708	0.556364	0.675131	0.725223	0.720706	0.732389	0.742296		0.242519	0.241863	0.123527	0.203692	0.232759	0.231652	0.271234	0.279575
0.701051	0.728657	0.580934	0.682928	0.724465	0.733035	0.745173	0.747215		0.213933	0.241592	0.122897	0.174511	0.242728	0.237027	0.271006	0.273411
0.680744	0.709699	0.563866	0.667011	0.713983	0.715036	0.723207	0.737042		0.216098	0.228823	0.114751	0.18834	0.231713	0.258057	0.283344	0.295238
0.675023	0.72186	0.541559	0.664984	0.705733	0.715567	0.716718	0.729937		0.18948	0.215743	0.109464	0.16462	0.226943	0.223944	0.271187	0.268765
0.685809	0.716113	0.559088	0.66591	0.708553	0.708707	0.720624	0.72502		0.244606	0.237651	0.1373	0.22095	0.245758	0.262504	0.290507	0.306321
0.695913	0.730679	0.562589	0.671396	0.711467	0.718024	0.726858	0.740234		0.251358	0.228618	0.155875	0.215431	0.274751	0.262837	0.302561	0.305182
0.690244	0.721442	0.566354	0.670795	0.718072	0.725336	0.732972	0.7438		0.256342	0.262559	0.169131	0.228541	0.282566	0.279013	0.305483	0.301503
0.67724	0.723782	0.553693	0.658015	0.708355	0.717993	0.718947	0.729369		0.198772	0.203592	0.0719264	0.146391	0.190936	0.193866	0.227763	0.247167
0.691648	0.721791	0.557791	0.669121	0.715061	0.719715	0.729351	0.737616		0.229254	0.240557	0.114247	0.196343	0.260531	0.256233	0.289555	0.294125
0.694923	0.73152	0.571048	0.676638	0.729732	0.731383	0.731883	0.746717		0.185124	0.207911	0.0975135	0.157992	0.208786	0.213614	0.253555	0.254471
0.695533	0.71541	0.557111	0.665234	0.714293	0.726723	0.733119	0.737438		0.231597	0.248056	0.112071	0.204648	0.256346	0.271023	0.301579	0.307966
0.686143	0.719022	0.544954	0.661473	0.717342	0.726656	0.733084	0.743619		0.208082	0.257594	0.100973	0.173873	0.218796	0.228553	0.250798	0.26682
0.701687	0.736257	0.555401	0.683703	0.721478	0.727978	0.733954	0.747454		0.170998	0.205109	0.0678139	0.115989	0.170876	0.206798	0.244147	0.24862
0.683224	0.723654	0.568756	0.681778	0.714605	0.724183	0.732955	0.743708		0.249841	0.248468	0.140371	0.215068	0.259602	0.252849	0.287201	0.292157
0.705116	0.729522	0.55884	0.686062	0.724117	0.73422	0.738111	0.749759		0.192425	0.236687	0.10937	0.197079	0.229667	0.237571	0.275617	0.289119
0.687219	0.725623	0.545814	0.663925	0.710898	0.721146	0.723953	0.735594		0.209369	0.22311	0.112157	0.172676	0.235213	0.23622	0.270207	0.270807
0.691809	0.729749	0.562503	0.671299	0.714232	0.718229	0.731245	0.738708		0.25361	0.235576	0.141561	0.237097	0.273283	0.258765	0.294366	0.31174
0.686568	0.730139	0.555874	0.67456	0.720705	0.729673	0.732412	0.740491		0.223208	0.244551	0.127055	0.188493	0.234836	0.230716	0.270033	0.265941
0.701655	0.730852	0.565238	0.679848	0.720847	0.729595	0.731352	0.742753		0.217652	0.225493	0.0953971	0.184867	0.239584	0.251617	0.287708	0.283564
0.691209	0.723362	0.558961	0.674247	0.715994	0.719462	0.723018	0.731406		0.239679	0.237059	0.144755	0.215992	0.262981	0.263855	0.302946	0.301377
0.684565	0.720161	0.539513	0.658319	0.701842	0.711396	0.713631	0.726235		0.220984	0.210758	0.108492	0.184593	0.23218	0.260477	0.27894	0.291731
0.704923	0.727254	0.579219	0.690404	0.726532	0.731953	0.733376	0.744575		0.178379	0.229931	0.0824438	0.187191	0.216494	0.222455	0.262325	0.245123
0.686821	0.72068	0.555452	0.677559	0.717059	0.721738	0.725347	0.736756		0.211932	0.252671	0.135257	0.205967	0.245266	0.238837	0.27469	0.284968
0.710494	0.732764	0.580055	0.693223	0.734231	0.743553	0.749631	0.761918		0.19588	0.205467	0.0558648	0.153375	0.203988	0.211164	0.240138	0.253118
0.692478	0.731959	0.57809	0.675766	0.722466	0.724567	0.731005	0.740163		0.219039	0.234729	0.121254	0.172711	0.239483	0.249546	0.288803	0.296241
0.68066	0.713375	0.553239	0.668088	0.71375	0.721318	0.723594	0.733016		0.241214	0.251205	0.14181	0.201533	0.235835	0.251625	0.279135	0.286416
0.685285	0.725188	0.547249	0.663112	0.712155	0.720641	0.727884	0.738492		0.217008	0.202045	0.0935799	0.15326	0.21174	0.224816	0.261286	0.267269
0.682818	0.718664	0.55567	0.661198	0.705737	0.715091	0.717706	0.727996		0.207241	0.204543	0.0747417	0.158042	0.213269	0.219405	0.252217	0.248221
0.699411	0.72055	0.566806	0.685889	0.719016	0.729196	0.732757	0.746107		0.235085	0.24543	0.133389	0.199774	0.245184	0.253473	0.27555	0.296644
0.678591	0.724185	0.548489	0.665729	0.702189	0.711792	0.721693	0.73078		0.273598	0.248726	0.143271	0.208739	0.25862	0.267053	0.302418	0.311211
0.67924	0.721357	0.557554	0.663769	0.713895	0.713532	0.718705	0.731811		0.247652	0.246464	0.13061	0.206898	0.260567	0.261534	0.291864	0.302712
0.67905	0.717972	0.553841	0.665126	0.711277	0.716253	0.720767	0.732518		0.197435	0.231152	0.0860411	0.168965	0.227694	0.234948	0.269215	0.263974
0.692312	0.730012	0.560803	0.67171	0.72034	0.731858	0.738013	0.746423		0.192509	0.220039	0.142015	0.180644	0.215287	0.235563	0.278443	0.299997
0.692714	0.732626	0.571252	0.69824	0.727579	0.735966	0.7334	0.745237		0.237003	0.243725	0.113024	0.209266	0.245814	0.248472	0.2786	0.276657
0.683361	0.705821	0.540038	0.658489	0.711106	0.708122	0.716905	0.725507		0.242443	0.24447	0.144659	0.220199	0.261079	0.262078	0.303703	0.300113
0.690066	0.723896	0.564835	0.670369	0.716692	0.722797	0.723196	0.739148		0.191021	0.211595	0.0813067	0.180683	0.221528	0.221605	0.268125	0.268406
0.692342	0.73015	0.565439	0.668977	0.725427	0.730276	0.731598	0.738541		0.223698	0.228672	0.106467	0.185725	0.245549	0.246357	0.277864	0.290721
0.675994	0.716339	0.546503	0.656743	0.708392	0.713582	0.714477	0.729252		0.244474	0.230995	0.127344	0.20647	0.251617	0.255577	0.287565	0.290964
0.697155	0.721921	0.553983	0.665403	0.71106	0.724048	0.729993	0.741019		0.248922	0.236716	0.152509	0.224829	0.257951	0.258179	0.29431	0.296012
0.695552	0.72131	0.535627	0.657047	0.703951	0.715744	0.715607	0.728838		0.24366	0.249571	0.142784	0.219282	0.248892	0.253359	0.275167	0.292368
0.69708	0.725214	0.571461	0.673242	0.724735	0.728038	0.734512	0.746259		0.220354	0.240618	0.128451	0.189691	0.224039	0.235332	0.269093	0.274156
0.691298	0.722634	0.56484	0.674	0.712752	0.71995	0.726219	0.737957		0.215579	0.245235	0.0942863	0.170474	0.229545	0.226971	0.271982	0.271881
0.697594	0.725091	0.553925	0.676701	0.726502	0.730767	0.734041	0.741944		0.246875	0.252282	0.117444	0.204688	0.269826	0.280898	0.313394	0.31003
0.689421	0.720757	0.555634	0.659956	0.708036	0.715784	0.717625	0.733283		0.249104	0.251447	0.135171	0.219759	0.257257	0.270437	0.300347	0.305294
0.683439	0.725774	0.569635	0.667415	0.719202	0.728759	0.731887	0.738857		0.269195	0.237094	0.138286	0.210956	0.264481	0.285491	0.31438	0.31841
0.693338	0.728325	0.558555	0.663343	0.715056	0.726677	0.730153	0.741185		0.261383	0.249029	0.143757	0.194268	0.257376	0.259143	0.288331	0.292956
0.701951	0.732302	0.570674	0.67737	0.723641	0.733754	0.73673	0.746014		0.203657	0.205226	0.0828171	0.169827	0.213162	0.224287	0.248062	0.2548
0.684996	0.727384	0.560823	0.672402	0.713747	0.720554	0.722086	0.73565		0.208296	0.218023	0.0533043	0.152401	0.209829	0.225518	0.263227	0.260008
0.684285	0.711128	0.542342	0.662868	0.705416	0.71506	0.720785	0.732646		0.240391	0.295479	0.153542	0.205119	0.267782	0.278533	0.303899	0.311775
0.694965	0.719095	0.555189	0.676775	0.710716	0.714936	0.724502	0.737334		0.253026	0.241622	0.140585	0.19315	0.261866	0.273692	0.308108	0.317072
0.688262	0.718935	0.554667	0.66667	0.715493	0.721655	0.723659	0.740574		0.222893	0.209739	0.077576	0.139196	0.221279	0.222079	0.260059	0.268639
0.681973	0.71615	0.547109	0.663322	0.711172	0.718134	0.721712	0.733017		0.224586	0.238873	0.101948	0.185803	0.241614	0.238107	0.283988	0.28137
0.683487	0.707872	0.535075	0.66613	0.716459	0.717765	0.72648	0.736735		0.190355	0.214175	0.10188	0.179867	0.210441	0.222598	0.256444	0.265445
0.686799	0.724255	0.562751	0.666575	0.704731	0.712059	0.714668	0.72793		0.225138	0.227962	0.114918	0.187763	0.247888	0.257568	0.286494	0.297895
Age - Mean Absolute Error									FSIQ - Mean Absolute Error
predicion based on the full fc									predicion based on the FCGA
gordon	glasser	schaefer100	schaefer200	schaefer400	schaefer600	schaefer800	schaefer1000		gordon	glasser	schaefer100	schaefer200	schaefer400	schaefer600	schaefer800	schaefer1000
12.3457	11.8345	13.7687	12.7754	12.0423	11.8218	11.8859	11.7004		9.90034	9.92179	9.93675	9.8724	9.80605	9.70545	9.6948	9.62242
predicion based on the FCGA									predicion based on the FCGA
gordon	glasser	schaefer100	schaefer200	schaefer400	schaefer600	schaefer800	schaefer1000		gordon	glasser	schaefer100	schaefer200	schaefer400	schaefer600	schaefer800	schaefer1000
12.6686	11.891	13.9353	12.9518	12.2538	12.0361	12.097	11.902		9.75781	9.81004	9.80922	9.75735	9.69365	9.60329	9.6119	9.54649
12.4709	11.8172	13.9286	12.7975	12.1461	11.9508	12.0539	11.8199		9.88347	9.8176	9.86784	9.84011	9.76467	9.59438	9.54654	9.54334
12.5003	11.774	13.8665	12.7871	12.1748	11.8748	11.9804	11.8304		9.73049	9.91067	9.75221	9.68648	9.70524	9.61173	9.62245	9.53145
12.5416	12.0868	13.9486	12.9644	12.2864	12.001	12.1221	11.9045		9.85571	9.99804	9.89899	9.84883	9.81535	9.69801	9.68192	9.7139
12.5439	11.8887	13.8607	12.7115	12.1694	11.935	12.0132	11.7665		9.85096	9.88022	9.92175	9.77968	9.767	9.61423	9.60883	9.55329
12.7095	11.9289	13.9827	12.8591	12.2663	12.0943	12.1118	11.9012		9.78672	9.88129	9.84768	9.73799	9.71157	9.64544	9.5979	9.61649
12.7764	12.1545	13.8959	12.9125	12.4305	12.1263	12.1837	12.0089		9.97938	10.0166	9.92838	9.90695	9.88052	9.78211	9.76739	9.72547
12.4487	11.8866	13.9067	12.8393	12.1889	11.9496	12.0542	11.8399		9.72952	9.8269	9.8649	9.7422	9.65785	9.51915	9.51515	9.4729
12.6401	11.8998	13.9379	12.8092	12.1658	11.9421	12.0803	11.8257		9.86794	9.99136	10.0177	9.86378	9.80033	9.73828	9.72229	9.68766
12.5945	11.8837	13.9374	12.8841	12.2963	12.0634	12.151	12.0138		9.97474	10.0236	10.0534	9.97516	9.96089	9.87294	9.86042	9.82489
12.7032	12.0644	13.987	12.9383	12.3768	12.1096	12.2507	12.0644		9.72149	9.74048	9.72978	9.70068	9.68152	9.55415	9.54554	9.54398
12.4394	11.818	13.9317	12.7858	12.1353	11.9545	12.0422	11.7984		9.61664	9.7927	9.74069	9.66986	9.63416	9.51249	9.5235	9.51466
12.5572	11.9354	13.9165	12.7889	12.1701	11.8223	12.0118	11.7819		9.78168	9.85545	9.86192	9.79511	9.82723	9.75054	9.79074	9.72157
12.6186	11.775	14.0011	12.9072	12.2622	12.0297	12.1765	11.9065		9.84452	9.8223	9.92332	9.7502	9.74542	9.66412	9.647	9.5918
12.7912	12.1003	14.066	13.0766	12.3586	12.164	12.2573	12.0552		9.81297	9.99683	9.99142	9.87351	9.80963	9.70508	9.74833	9.69437
12.6058	11.7945	13.8047	12.7726	12.1611	11.8631	12.0176	11.8691		9.72342	9.94399	9.79319	9.75687	9.6399	9.50559	9.53144	9.49902
12.6565	11.8804	13.9792	12.9201	12.3245	12.1011	12.1808	12.0008		9.79298	9.97827	9.86967	9.7798	9.74633	9.67679	9.70681	9.65525
12.5482	11.9541	13.8669	12.8439	12.1809	12.0028	12.1142	11.8716		9.73337	9.86115	9.77012	9.71873	9.69677	9.62528	9.56708	9.49756
12.5288	11.9803	13.9086	12.8999	12.2314	12.0548	12.1566	11.9853		9.89003	9.98639	9.90763	9.88678	9.85565	9.82593	9.77154	9.77446
12.8355	11.9999	13.9898	12.9101	12.361	12.1584	12.2238	12.0748		9.83068	9.9042	9.82497	9.75208	9.72371	9.59408	9.62372	9.57606
12.6574	11.8802	13.8374	12.8016	12.2112	11.9751	12.0301	11.838		9.66664	9.85473	9.76858	9.61341	9.65695	9.52847	9.48559	9.45382
12.6255	12.1496	13.999	13.0408	12.3567	12.124	12.189	12.0024		9.70261	9.78557	9.80515	9.76389	9.67556	9.56828	9.49716	9.47562
12.5666	11.7735	13.7954	12.7302	12.1688	11.8982	12.0462	11.8181		9.83992	9.94579	9.92714	9.823	9.72893	9.6145	9.6233	9.58617
12.436	11.7327	13.8416	12.5878	12.1627	11.9036	12.0323	11.7712		9.88233	9.99157	10.0267	9.85947	9.865	9.75382	9.72744	9.66837
12.3762	11.9172	13.843	12.7982	12.1928	12.0033	12.1136	11.8901		9.68271	9.77678	9.69537	9.62345	9.62986	9.5062	9.49663	9.5275
12.5063	11.9035	13.9217	12.8733	12.2337	11.9514	12.1039	11.9292		9.80718	9.93877	9.82273	9.81324	9.76911	9.63419	9.59236	9.56998
12.5694	11.8818	13.9475	12.7755	12.1051	11.9141	11.9627	11.7797		9.95327	9.93377	10.0109	9.91341	9.87284	9.74663	9.73016	9.72077
12.6101	11.9014	13.9595	12.8928	12.2603	12.0047	12.0772	11.8766		9.79548	9.9106	9.75522	9.77561	9.77986	9.65396	9.67123	9.64601
12.3875	11.7351	13.8837	12.7697	12.1006	11.9106	11.9778	11.6706		9.8455	10.0518	9.95446	9.86329	9.82968	9.7435	9.73988	9.71741
12.8131	12.0753	13.9232	12.9627	12.4291	12.198	12.3759	12.0996		9.96833	9.99726	9.96862	9.96025	9.96203	9.87806	9.81748	9.75418
12.5477	11.9199	13.9444	12.8715	12.2131	11.9711	12.0901	11.9056		9.76603	9.89963	9.8094	9.79739	9.74293	9.6497	9.63599	9.52109
12.5822	11.9489	14.0128	12.9411	12.2624	12.0865	12.1371	11.9136		9.7589	9.75449	9.71008	9.59605	9.59024	9.50239	9.4928	9.46961
12.4087	11.8227	13.7585	12.6487	12.0331	11.7899	12.0635	11.7613		9.68369	9.8326	9.81767	9.69702	9.60961	9.51558	9.53114	9.46172
12.5816	11.76	13.8039	12.6854	12.2159	11.9809	12.0125	11.8275		9.94081	9.95773	9.95696	9.90094	9.88309	9.78693	9.77361	9.72734
12.4737	11.8272	13.7681	12.725	12.1541	11.8571	11.9525	11.7588		9.95994	9.93965	9.90973	9.84512	9.83748	9.70614	9.72036	9.67235
12.5369	11.7783	13.8979	12.771	12.1482	11.9621	12.0825	11.8813		9.84383	9.88553	9.8578	9.79898	9.75291	9.69177	9.6451	9.60392
12.596	11.9975	13.8227	12.7997	12.2151	11.9663	12.0878	11.8787		9.66623	9.83721	9.85688	9.73164	9.71192	9.59727	9.56736	9.5762
12.4657	11.7704	13.92	12.762	12.1834	11.8731	12.0759	11.8948		9.84197	9.90078	9.83504	9.73811	9.69779	9.6066	9.60316	9.56549
12.4914	11.6458	13.7283	12.7037	12.1581	11.8933	12.0297	11.7923		9.8573	9.97956	9.95982	9.83866	9.84086	9.78297	9.78288	9.76873
12.6182	12.0435	14.0772	12.925	12.3061	12.0123	12.2117	11.9583		9.90463	9.93073	10.0011	9.94314	9.88641	9.78733	9.79689	9.74121
12.6439	11.7662	13.894	12.7576	12.21	11.941	12.0255	11.8314		9.86837	9.95004	9.87774	9.77859	9.75203	9.71922	9.70681	9.67837
12.5953	11.8142	13.937	12.9864	12.2973	12.0744	12.1499	11.9228		9.86259	9.93803	9.91595	9.85128	9.83517	9.79207	9.74366	9.7082
12.4766	11.8951	14.0238	12.8944	12.368	12.1282	12.2549	12.0552		9.99328	10.0809	10.0097	9.99571	9.95383	9.88383	9.87903	9.80755
12.5505	11.821	13.8416	12.734	12.1639	11.9281	12.0869	11.8595		9.913	9.93773	9.90345	9.94143	9.85857	9.81584	9.75682	9.72247
12.6392	11.9071	13.9464	12.9802	12.2977	11.9478	12.0941	11.8731		9.88548	9.97577	9.88115	9.87617	9.81026	9.75872	9.77111	9.74549
12.7929	12.1636	14.0687	12.9989	12.4043	12.2225	12.346	12.1287		9.72053	9.86847	9.90225	9.78409	9.72351	9.63349	9.54705	9.54155
12.582	11.7839	13.8612	12.8129	12.1751	11.9025	12.0031	11.7861		9.71041	9.76889	9.8384	9.73963	9.67806	9.59662	9.57279	9.52966
12.7367	11.9027	13.9686	12.9227	12.418	12.1542	12.2921	12.0968		9.83479	9.95261	9.92158	9.82718	9.81159	9.75862	9.74835	9.75955
12.6937	11.7754	13.9089	12.8355	12.2454	11.9862	12.0858	11.8931		9.94257	9.95005	9.98046	9.8878	9.86401	9.7342	9.74955	9.66833
12.4858	11.7917	13.8823	12.8548	12.1753	11.9002	12.0234	11.8071		9.88232	9.99843	9.94327	9.91025	9.79958	9.74226	9.69797	9.66441
12.7384	12.143	14.0074	12.8275	12.2432	12.1593	12.2004	12.0173		9.82709	9.78471	9.77532	9.6876	9.67705	9.55756	9.57308	9.52635
12.475	11.7534	13.8352	12.7642	12.1689	11.9589	12.0697	11.8627		9.71304	9.83931	9.77731	9.74801	9.7081	9.62292	9.61458	9.58089
12.5328	11.7677	13.8449	12.7226	12.1	11.8755	11.9428	11.7317		9.79765	9.87491	9.93727	9.85041	9.7762	9.66499	9.68101	9.60356
12.5574	11.8207	13.8732	12.9364	12.2579	12.0331	12.1216	11.9463		9.82362	9.99191	9.95803	9.88925	9.82964	9.76375	9.75275	9.68698
12.6427	11.982	13.89	12.869	12.2518	11.9767	12.154	11.9047		9.81826	9.89717	9.7496	9.76369	9.65755	9.55465	9.5276	9.50895
12.3968	11.7517	13.7554	12.6888	12.0015	11.7865	11.9418	11.7051		9.89608	10.0142	9.93507	9.88978	9.88108	9.82552	9.76688	9.76985
12.4531	11.8672	13.8113	12.7695	12.1346	11.9188	11.9631	11.7666		9.83532	9.82755	9.79612	9.69454	9.76322	9.63847	9.59042	9.56274
12.7465	11.8723	14.0494	12.9649	12.4057	12.1332	12.222	12.0619		9.93333	9.85976	9.89593	9.81887	9.83055	9.73776	9.70189	9.70042
12.4333	11.7334	13.8686	12.6919	12.1971	11.9573	12.1349	11.861		9.7578	9.87818	9.83928	9.80317	9.77033	9.64052	9.66749	9.62832
12.4282	11.7212	13.8009	12.659	12.0639	11.8011	11.7951	11.7281		9.86677	10.0283	9.99172	9.90491	9.8685	9.85758	9.82115	9.75066
12.4971	11.8036	13.8268	12.7294	12.1606	11.9714	12.0445	11.8125		9.85617	9.92088	9.96066	9.82593	9.79867	9.76838	9.73701	9.72029
12.3875	11.8129	13.8104	12.6407	12.0529	11.7655	11.9378	11.6674		9.77745	9.92265	9.88748	9.77271	9.71392	9.57713	9.57077	9.55427
12.4843	11.8105	13.9628	12.7112	12.134	11.8748	11.9239	11.7535		9.75045	9.92085	9.79515	9.70738	9.67462	9.59126	9.60023	9.56692
12.5681	11.8991	13.8928	12.8517	12.188	11.9075	12.0116	11.8408		9.77509	9.89639	9.87979	9.71615	9.69871	9.63171	9.66236	9.56926
12.4405	11.8713	13.8203	12.8278	12.1123	11.887	11.9948	11.8083		9.84417	9.85156	9.99425	9.84995	9.75496	9.65324	9.62488	9.5995
12.3494	11.7904	13.7139	12.7338	12.0734	11.8202	11.9195	11.6801		9.75911	9.90771	9.84091	9.70469	9.68683	9.59964	9.55571	9.52996
12.6189	11.8583	13.9384	12.8792	12.1903	12.0487	12.1465	11.9471		9.81197	10.0696	10.0006	9.90462	9.8015	9.67303	9.67516	9.66995
12.4784	11.8006	13.7738	12.759	12.1256	11.8264	11.9523	11.7275		9.87203	10.0247	9.96845	9.85499	9.81237	9.71737	9.70674	9.66869
12.5764	11.8727	13.8665	12.7516	12.1473	11.9162	11.9864	11.7547		9.76365	9.87185	9.88756	9.84067	9.82447	9.69215	9.73194	9.6637
12.3588	11.6923	13.7619	12.6684	12.0443	11.807	11.8523	11.6319		9.83172	9.89276	9.94783	9.8927	9.82321	9.72335	9.74362	9.69421
12.525	11.6399	13.7633	12.6072	12.0399	11.8485	11.9281	11.7256		9.87198	9.93372	9.80387	9.82741	9.76383	9.63665	9.64536	9.6093
12.684	12.1303	13.9287	12.8574	12.3524	12.1056	12.2893	12.0541		9.75069	10.0401	9.86099	9.8634	9.8937	9.72479	9.71737	9.71741
12.6107	11.8978	13.8308	12.9005	12.2213	11.9426	12.0623	11.8702		9.77239	9.87545	9.89386	9.73614	9.70074	9.62362	9.62796	9.56849
12.6085	11.7542	13.9471	12.704	12.0896	11.852	11.9482	11.7236		9.8636	9.97703	9.91444	9.85857	9.82352	9.69777	9.71079	9.67295
12.6499	12.0367	13.8629	12.9023	12.403	12.0839	12.1719	12.0774		9.79082	9.80618	9.91773	9.7581	9.75863	9.65204	9.62995	9.57223
12.6528	11.8351	14.0202	12.9311	12.2629	12.0785	12.1401	11.9222		9.71353	9.78764	9.73021	9.69287	9.63487	9.58394	9.58915	9.56072
12.5416	12.0549	13.982	13.0715	12.3738	12.1588	12.32	12.0798		9.78688	9.83808	9.79491	9.7648	9.71543	9.61468	9.6136	9.584
12.4319	11.7592	13.8393	12.8019	12.0036	11.7719	11.8626	11.6531		9.788	9.80608	9.80073	9.70029	9.6771	9.61855	9.58025	9.58722
12.3709	11.7161	13.7422	12.6659	11.9661	11.681	11.7688	11.5852		9.78659	9.9155	9.75246	9.80098	9.72559	9.65359	9.61692	9.55945
12.6202	11.9842	13.8384	12.7794	12.3056	12.0698	12.167	11.9539		9.75992	9.79063	9.76902	9.74802	9.70596	9.56671	9.47555	9.43377
12.2144	11.74	13.8298	12.6896	11.9254	11.78	11.8297	11.6216		9.81825	9.83926	9.81209	9.744	9.72237	9.60504	9.59637	9.57771
12.5275	11.9916	13.9102	12.8208	12.2518	12.0099	12.1564	11.9182		9.89234	10.0098	9.88112	9.83261	9.76742	9.67228	9.67262	9.64252
12.4406	11.8812	13.8269	12.7025	12.0882	11.7762	11.9042	11.6688		9.74911	9.91072	9.7599	9.73394	9.67796	9.60663	9.56492	9.60853
12.5942	11.8351	13.9765	12.9725	12.1817	11.8245	12.0293	11.8157		9.67719	9.87739	9.81419	9.70301	9.67326	9.58425	9.56755	9.52901
12.4477	11.6816	13.6855	12.6429	12.0695	11.8583	11.9545	11.7025		9.81036	9.87853	9.81215	9.67861	9.70244	9.6252	9.59173	9.5524
12.7839	12.0032	13.9881	12.9395	12.3978	12.1661	12.2772	12.0637		9.91395	9.91985	9.94393	9.8863	9.82882	9.70214	9.6922	9.61724
12.5236	11.91	13.9135	12.9229	12.2641	12.0128	12.1398	11.9439		9.8844	9.98705	9.89746	9.90595	9.8668	9.73723	9.76056	9.73629
12.7499	12.0335	13.9737	12.866	12.2798	12.0482	12.1301	11.8703		9.78283	9.90893	9.79186	9.83964	9.79785	9.66866	9.68592	9.65484
12.3288	11.7918	13.8337	12.7005	12.0643	11.8105	11.8847	11.6957		9.81539	9.99106	9.8722	9.8112	9.78435	9.655	9.6424	9.65459
12.6395	11.9817	14.0476	12.8279	12.2782	12.0859	12.1706	11.957		9.9942	10.0784	9.94599	9.90374	9.8666	9.84411	9.82602	9.79957
12.5146	11.6519	13.8328	12.7168	11.9591	11.7146	11.802	11.6079		9.77672	9.88732	9.82895	9.7171	9.67985	9.57673	9.60737	9.55696
12.5981	11.9976	13.9917	12.9703	12.2581	12.0602	12.1155	11.9268		9.66091	9.86651	9.76097	9.70409	9.60607	9.54366	9.54803	9.53944
12.3936	11.786	13.843	12.7269	11.9261	11.7671	11.8696	11.6662		9.78657	9.95504	9.86148	9.82053	9.77779	9.63863	9.70035	9.63073
12.4269	11.7774	13.719	12.6428	12.0563	11.8083	11.8858	11.6196		9.84955	9.9196	9.97244	9.85116	9.75842	9.6477	9.63364	9.60338
12.4644	11.8048	13.9008	12.7866	12.1604	11.9786	12.0933	11.8921		9.70354	9.76238	9.74611	9.68226	9.62767	9.54183	9.50417	9.45037
12.6082	11.9293	13.8182	12.8841	12.2261	11.9576	12.0358	11.8563		9.74024	9.8534	9.86745	9.81665	9.78129	9.68587	9.65161	9.56991
12.6111	11.7696	14.0043	12.827	12.1587	11.909	12.019	11.7812		9.7669	10.0024	9.97147	9.83877	9.77421	9.66478	9.65221	9.63076
12.6962	11.8609	13.8738	12.7471	12.1969	11.9758	12.0314	11.8077		9.68043	9.85366	9.73658	9.66413	9.69254	9.57904	9.54878	9.49483
12.6454	12.103	14.0147	12.9022	12.2176	12.0056	12.2303	11.9133		9.86734	9.98907	9.86789	9.79678	9.79909	9.75468	9.75306	9.70938
12.48	11.7924	13.7837	12.8334	12.1879	11.9998	12.0569	11.8572		9.73043	9.88358	9.80904	9.72598	9.65381	9.57939	9.58012	9.47061
predicion based on the parcellated data									predicion based on the parcellated data
gordon	glasser	schaefer100	schaefer200	schaefer400	schaefer600	schaefer800	schaefer1000		gordon	glasser	schaefer100	schaefer200	schaefer400	schaefer600	schaefer800	schaefer1000
13.8125	13.0392	15.9499	14.3024	13.2137	12.9921	12.9506	12.7375		10.4567	10.4206	10.6529	10.5607	10.4826	10.4455	10.3726	10.3195
13.551	13.1105	15.9075	14.2446	13.1802	12.9537	12.8498	12.6866		10.518	10.3425	10.6561	10.585	10.4771	10.3945	10.2384	10.2253
13.4769	12.9463	15.9814	14.14	13.0228	12.7746	12.6501	12.5746		10.3687	10.3538	10.5711	10.4458	10.3662	10.3053	10.1827	10.1668
13.6003	13.1289	15.9574	14.4083	13.3301	12.9857	12.9729	12.8219		10.4091	10.3396	10.6056	10.4764	10.3981	10.3077	10.1647	10.1679
13.6151	13.1957	15.846	14.2224	13.2739	13.0818	12.9942	12.7482		10.3689	10.2735	10.5491	10.4108	10.3113	10.2064	10.0877	10.0517
13.7368	13.1325	15.9391	14.3166	13.2258	13.0612	12.9289	12.7919		10.3767	10.2939	10.526	10.4976	10.3751	10.3368	10.149	10.2069
13.6724	13.032	15.9515	14.1911	13.1758	12.8862	12.6872	12.6165		10.5593	10.5487	10.7185	10.6067	10.5712	10.4869	10.425	10.4007
13.5326	12.8837	15.9243	14.3466	13.0552	12.7773	12.7046	12.5846		10.4212	10.4668	10.6888	10.6174	10.4901	10.4247	10.2658	10.3135
13.3726	13.0671	16.0419	14.2302	13.0563	12.6953	12.635	12.5382		10.3804	10.3242	10.5586	10.4747	10.4105	10.3428	10.2512	10.2199
13.5773	13.1077	15.9925	14.1575	13.2043	12.9274	12.777	12.6726		10.5711	10.3734	10.655	10.538	10.4773	10.4284	10.3203	10.3234
13.7451	13.0576	16.1409	14.2591	13.1727	12.7969	12.7506	12.6098		10.4506	10.2762	10.6009	10.5751	10.4586	10.4212	10.2841	10.2609
13.7124	13.0126	16.0289	14.349	13.0878	12.8621	12.8405	12.6457		10.3356	10.214	10.5659	10.4598	10.3628	10.2936	10.1671	10.1486
13.2842	12.9963	15.7316	13.9674	12.9393	12.6478	12.5713	12.4189		10.3953	10.3205	10.5784	10.4519	10.4266	10.3435	10.2807	10.2435
13.5648	12.8956	15.9355	14.0778	13.0377	12.7554	12.6835	12.6362		10.42	10.4095	10.5607	10.5045	10.439	10.4118	10.2153	10.225
13.5675	13.0238	15.8255	14.1895	13.1599	12.8786	12.7761	12.6705		10.338	10.3663	10.6131	10.497	10.4225	10.3435	10.2285	10.2067
13.6792	13.1045	15.8736	14.2967	13.2659	12.9729	12.8092	12.7875		10.3258	10.3457	10.5134	10.4527	10.3924	10.3124	10.2169	10.174
13.5268	13.0743	16.0337	14.3374	13.2413	12.9744	12.9954	12.759		10.391	10.2891	10.5987	10.4787	10.3716	10.3173	10.1882	10.1526
13.5455	13.0257	15.9182	14.2299	13.1022	12.7828	12.6821	12.5469		10.4095	10.4322	10.6291	10.5295	10.4475	10.4006	10.2864	10.2331
13.352	12.9279	15.8837	14.1883	13.0316	12.7919	12.7341	12.7017		10.4665	10.3298	10.6272	10.5852	10.4732	10.3852	10.2474	10.23
13.7257	13.1569	16.1221	14.4449	13.2695	12.9729	12.9401	12.8613		10.5214	10.4647	10.6937	10.5961	10.5158	10.4789	10.3332	10.337
13.5855	13.0452	15.6557	14.1362	13.0444	12.8966	12.7745	12.734		10.3414	10.2323	10.5387	10.3972	10.3011	10.2547	10.1529	10.1048
13.8532	13.2037	15.9992	14.3455	13.2293	13.1104	12.9969	12.8953		10.4474	10.2953	10.5781	10.5244	10.3987	10.3163	10.1744	10.1715
13.4975	12.9397	15.8911	14.2019	13.1361	12.8467	12.731	12.6535		10.4753	10.3806	10.6132	10.5028	10.4248	10.3752	10.2316	10.2168
13.52	12.8268	15.7892	14.2254	13.0918	12.8808	12.7874	12.6038		10.4905	10.3842	10.6657	10.5345	10.4868	10.4061	10.2583	10.2429
13.3994	13.0266	15.7817	14.0873	13.0918	12.8732	12.8398	12.6235		10.4468	10.3323	10.5684	10.4955	10.405	10.3543	10.257	10.2378
13.4249	12.9017	15.7254	14.064	13.0592	12.6706	12.6858	12.4999		10.3333	10.2275	10.5122	10.4234	10.3069	10.2129	10.0806	10.0673
13.5042	12.9091	15.9826	14.1838	12.9192	12.7668	12.6762	12.591		10.5127	10.3923	10.6623	10.57	10.4866	10.4111	10.2929	10.2532
13.4535	12.9303	15.865	14.1967	13.0053	12.7365	12.6861	12.652		10.4088	10.3156	10.51	10.4456	10.3072	10.2792	10.1499	10.1341
13.5186	13.0521	15.794	14.2339	13.0124	12.8749	12.6995	12.6469		10.4771	10.4597	10.6834	10.6259	10.497	10.4204	10.3079	10.2995
13.6656	13.004	16.0434	14.3729	13.3338	13.1543	12.9495	12.858		10.5478	10.3999	10.6606	10.5932	10.5233	10.4482	10.3167	10.303
13.7551	13.2024	16.0825	14.4777	13.1859	13.0169	12.957	12.7823		10.5111	10.4026	10.6958	10.6161	10.5145	10.4458	10.3097	10.2869
13.5691	13.1533	16.0749	14.3822	13.1544	12.9931	12.9035	12.7682		10.3371	10.2607	10.5261	10.4162	10.3004	10.227	10.0974	10.0827
13.5684	12.9866	15.9638	14.1813	13.0688	12.881	12.7581	12.604		10.3385	10.2667	10.5799	10.4284	10.3245	10.283	10.2	10.1602
13.5996	13.1149	15.9797	14.3844	13.3347	13.0764	12.9011	12.7872		10.531	10.4225	10.6811	10.624	10.5274	10.4407	10.3126	10.3031
13.5087	12.9916	15.951	14.1168	12.9578	12.7964	12.692	12.617		10.4771	10.3683	10.783	10.6067	10.5026	10.3782	10.2676	10.2389
13.4377	12.7599	15.7886	14.0365	12.9409	12.6409	12.4824	12.3786		10.3946	10.3301	10.5944	10.5016	10.4321	10.3512	10.2461	10.2
13.6069	13.06	15.9284	14.3057	13.0008	12.8235	12.6888	12.7441		10.4192	10.2583	10.5702	10.4283	10.3452	10.3204	10.1496	10.1339
13.4402	12.8802	15.865	14.2587	12.9792	12.8179	12.8065	12.7217		10.4683	10.3854	10.6572	10.5285	10.4107	10.3535	10.2767	10.2657
13.4674	12.9269	15.8905	14.0034	12.9567	12.7752	12.8303	12.6043		10.4084	10.3649	10.5859	10.5158	10.4475	10.3734	10.2715	10.2991
13.7201	13.3198	16.1817	14.6921	13.334	13.0497	12.9588	12.8246		10.4412	10.3003	10.7117	10.5458	10.542	10.4161	10.2939	10.259
13.5818	13.0477	15.9978	14.4005	13.1782	12.8382	12.8192	12.6364		10.5119	10.411	10.6976	10.5552	10.459	10.3938	10.2366	10.2543
13.5535	12.9178	16.0247	14.2414	12.9939	12.8216	12.6996	12.6153		10.4329	10.312	10.7121	10.5391	10.464	10.3929	10.265	10.2632
13.5496	13.184	16.1158	14.3398	13.1713	13.0548	12.8535	12.8927		10.4461	10.3943	10.6384	10.5409	10.4509	10.3761	10.309	10.2437
13.7093	13.1275	16.0422	14.42	13.3132	13.0652	12.894	12.7313		10.5559	10.4231	10.6665	10.624	10.5123	10.4923	10.4086	10.3711
13.6898	13.217	15.9859	14.3972	13.2969	12.9963	12.8863	12.7536		10.4205	10.307	10.616	10.5384	10.3659	10.286	10.1706	10.1484
13.7225	13.1275	15.9769	14.3457	13.3372	13.113	13.0215	12.9478		10.4314	10.322	10.6338	10.4947	10.3706	10.3714	10.161	10.1905
13.6518	12.8081	15.8576	14.1753	12.95	12.835	12.6196	12.5606		10.343	10.2517	10.5691	10.441	10.3651	10.2999	10.1758	10.1334
13.3787	12.9172	15.7444	14.1784	12.9924	12.7172	12.5682	12.5884		10.427	10.3247	10.6143	10.5446	10.3951	10.3531	10.2182	10.2255
13.7005	13.1266	15.8486	14.2466	13.1087	13.0187	12.8353	12.6762		10.4779	10.4156	10.6312	10.5522	10.4775	10.3666	10.2706	10.2269
13.7577	13.0421	16.0864	14.4102	13.294	13.0128	13.0036	12.8185		10.4961	10.3854	10.6063	10.5536	10.4386	10.3899	10.2261	10.2362
13.491	13.1734	15.8424	14.3176	13.2711	13.1581	12.9793	12.9074		10.3405	10.2393	10.544	10.4213	10.3829	10.2683	10.1389	10.0726
13.4883	12.8412	15.8322	14.2763	13.1439	12.929	12.7463	12.5939		10.3402	10.2955	10.5314	10.4306	10.2994	10.2748	10.1183	10.1226
13.4518	12.9318	15.7921	14.2578	13.0827	12.7709	12.6577	12.5424		10.3299	10.2733	10.5336	10.4375	10.3158	10.2673	10.147	10.1346
13.7901	13.1098	15.9602	14.3731	13.2796	13.0595	13.0114	12.889		10.5264	10.4173	10.6967	10.6182	10.5703	10.5158	10.3911	10.3283
13.5276	13.0472	15.8957	14.2409	13.1053	12.875	12.7172	12.6461		10.4602	10.3287	10.5876	10.5221	10.39	10.3511	10.2369	10.2051
13.4296	12.8124	15.7838	14.2044	12.8321	12.6573	12.6553	12.4807		10.505	10.3711	10.6362	10.5692	10.4998	10.3962	10.2588	10.2505
13.4059	12.9271	15.7934	14.2855	13.0384	12.756	12.5932	12.5789		10.4667	10.3603	10.6141	10.5186	10.4372	10.3279	10.208	10.1861
13.6051	13.019	16.037	14.4051	12.9884	12.7214	12.5743	12.5054		10.4516	10.2364	10.6184	10.5244	10.4356	10.3741	10.2953	10.2571
13.3653	12.7573	15.8927	14.0992	13.0206	12.8262	12.6936	12.5176		10.5721	10.4237	10.6929	10.6963	10.625	10.4608	10.3347	10.3483
13.6024	13.0549	15.942	14.2471	13.0287	12.8081	12.6405	12.5515		10.3604	10.2811	10.5484	10.4518	10.3771	10.3475	10.2028	10.1653
13.4125	12.9502	16.0018	14.1651	13.0409	12.773	12.6129	12.4973		10.5148	10.3362	10.5976	10.4741	10.4412	10.3832	10.2313	10.1864
13.5185	12.9376	16.0503	14.3656	13.1062	12.866	12.788	12.6781		10.4677	10.3638	10.6374	10.5424	10.4275	10.3723	10.2235	10.2394
13.6079	12.907	15.9147	14.2882	13.1466	12.9442	12.7059	12.6949		10.376	10.3488	10.5398	10.3925	10.3333	10.3195	10.167	10.1223
13.5275	12.8523	15.9023	14.1955	12.9187	12.6375	12.6448	12.5378		10.4568	10.3088	10.5913	10.5326	10.431	10.3988	10.2501	10.256
13.5287	12.8454	15.8379	14.2063	13.1087	12.8416	12.8288	12.6823		10.4707	10.3969	10.6121	10.5314	10.4481	10.3585	10.2256	10.223
13.529	13.01	16.0203	14.2471	13.1902	13.0483	12.883	12.8375		10.4174	10.3361	10.5845	10.4946	10.3876	10.327	10.1718	10.165
13.5359	13.0006	16.0698	14.3715	13.2233	13.0181	12.9336	12.8105		10.4894	10.4388	10.6462	10.5626	10.5056	10.352	10.2816	10.2556
13.3446	12.9621	15.702	13.9741	12.8206	12.6247	12.5363	12.3877		10.5981	10.3856	10.6515	10.5516	10.5108	10.4511	10.3168	10.3728
13.5967	12.9647	16.0193	14.18	13.0568	12.8105	12.7846	12.6587		10.4409	10.2892	10.5779	10.4918	10.4149	10.3514	10.2383	10.216
13.223	12.7771	15.7425	13.9307	12.7863	12.5256	12.3849	12.2571		10.4938	10.4088	10.7482	10.5794	10.4918	10.4144	10.3245	10.2679
13.609	12.898	15.7621	14.2015	13.0809	12.8481	12.7414	12.6272		10.4016	10.345	10.5721	10.5147	10.3949	10.3183	10.1854	10.1626
13.7236	13.1739	15.9349	14.3541	13.1806	12.972	12.9014	12.7548		10.3874	10.3299	10.5639	10.498	10.4348	10.334	10.249	10.2128
13.6053	12.9382	16.0902	14.4092	13.2632	12.9642	12.8189	12.7138		10.4181	10.4035	10.6219	10.5916	10.4593	10.3742	10.2344	10.2243
13.7027	13.0312	15.9649	14.3322	13.2097	12.9375	12.8955	12.7878		10.4556	10.3975	10.6591	10.5513	10.4428	10.3933	10.2573	10.2634
13.3199	12.9706	15.7921	13.998	12.9466	12.7	12.6551	12.4262		10.4548	10.3932	10.6029	10.5649	10.4746	10.3844	10.3197	10.2371
13.7261	12.9047	16.0408	14.3073	13.239	13.0794	12.8839	12.7565		10.3264	10.276	10.542	10.4912	10.3868	10.3307	10.1867	10.1503
13.6991	13.0322	15.8286	14.2412	13.0424	12.9736	12.8355	12.6977		10.3254	10.283	10.573	10.4685	10.3603	10.2993	10.1683	10.1269
13.7154	13.1363	15.968	14.3649	13.2109	12.9739	12.9239	12.7934		10.5057	10.3827	10.7142	10.5816	10.4569	10.3711	10.268	10.2707
13.5291	12.8923	15.9665	14.2549	13.0419	12.7577	12.6514	12.541		10.5161	10.3741	10.5671	10.5467	10.5006	10.3974	10.2669	10.192
13.4595	12.7868	15.7808	13.8231	12.8137	12.5424	12.512	12.3909		10.4081	10.3446	10.6194	10.4992	10.4073	10.3365	10.2322	10.2343
13.6342	13.2214	16.0244	14.3706	13.0994	13.0492	12.844	12.8125		10.3561	10.2736	10.5348	10.4345	10.3653	10.3033	10.15	10.1564
13.6482	12.9375	15.8461	14.272	13.0592	12.9016	12.7666	12.6274		10.5449	10.4524	10.6429	10.5434	10.5034	10.4858	10.3284	10.3261
13.4627	12.8702	15.8379	14.122	12.8236	12.6864	12.6252	12.5435		10.3988	10.3051	10.5989	10.492	10.3698	10.3106	10.1947	10.1367
13.5958	13.1226	16.0814	14.3919	13.2006	13.0405	12.9369	12.8057		10.2983	10.2797	10.5509	10.4244	10.3184	10.2659	10.1062	10.1013
13.4336	12.9274	15.8917	14.2815	13.0206	12.7718	12.6379	12.5078		10.3444	10.2932	10.5529	10.4196	10.3402	10.2972	10.1438	10.1413
13.4422	13.0475	16.1527	14.3988	13.27	13	12.9208	12.7929		10.443	10.3167	10.6112	10.4927	10.4292	10.3529	10.2746	10.2025
13.4719	12.9069	15.8162	14.2171	12.9424	12.8079	12.6678	12.5933		10.392	10.294	10.5594	10.4845	10.4395	10.3647	10.2619	10.2493
13.6167	13.1473	15.8186	14.2361	13.1445	12.9168	12.7935	12.6539		10.474	10.3514	10.7044	10.6198	10.5011	10.4589	10.2873	10.2838
13.5152	13.1451	15.991	14.1801	13.0108	12.7388	12.6803	12.5746		10.4436	10.3165	10.6164	10.5255	10.366	10.2774	10.1705	10.1603
13.6628	13.0458	15.9627	14.3947	13.1871	12.9666	12.9387	12.7557		10.3579	10.2891	10.56	10.4446	10.3815	10.3159	10.2004	10.1725
13.6163	12.8643	15.7632	14.2289	13.0192	12.7983	12.6742	12.5992		10.3141	10.345	10.5347	10.4729	10.3601	10.2445	10.1347	10.0998
13.4864	12.9162	15.9407	14.3039	12.9876	12.7331	12.648	12.5086		10.3156	10.2633	10.5696	10.4851	10.3324	10.2975	10.1773	10.1483
13.3287	12.8726	15.7197	14.0997	12.9781	12.7629	12.6702	12.5456		10.4957	10.4556	10.7159	10.5884	10.5228	10.4355	10.3611	10.3436
13.6153	12.9049	15.8743	14.2439	13.1159	12.904	12.8949	12.7236		10.4675	10.3649	10.6983	10.5884	10.4895	10.3743	10.2698	10.2651
13.7078	13.1496	16.1662	14.3746	13.3425	13.0228	12.8851	12.7667		10.3884	10.1681	10.5354	10.4948	10.3552	10.2647	10.1525	10.1102
13.4265	12.8872	15.8019	14.1075	13.079	12.89	12.7682	12.5814		10.371	10.3336	10.6056	10.5319	10.3671	10.2853	10.1545	10.0993
13.5509	13.1122	15.9336	14.3528	13.1182	12.8784	12.8516	12.6178		10.4342	10.3916	10.6645	10.6274	10.468	10.4152	10.2713	10.2571
13.7656	13.1191	16.0057	14.2668	13.1378	12.9595	12.8057	12.7842		10.438	10.3194	10.6013	10.5371	10.4223	10.3763	10.2471	10.2281
13.6811	13.1279	16.1033	14.2642	13.0203	12.887	12.7225	12.6658		10.5365	10.3656	10.6224	10.5348	10.4744	10.4046	10.284	10.2482
13.5702	13.031	15.88	14.3402	13.2692	13.0888	12.8957	12.7635		10.3919	10.3193	10.5705	10.4929	10.3733	10.2773	10.1607	10.1085
